# Supplementary material for: Megakaryocytes transfer mitochondria to bone marrow mesenchymal stromal cells to lower platelet activation
Source: J Clin Invest. 2025 Feb 27;135(8):e189801. doi: 10.1172/JCI189801 (PMC11996913; doi:10.1172/JCI189801)
Supplement: Supplemental table 1 [file jci-135-189801-s023.xlsx]

## Sheet: DEGs
gene	PLTs_only1	PLTs_only2	PLTs_only3	PLTs_only4	PLTs_MSC1	PLTs_MSC2	PLTs_MSC3	PLTs_MSC4
Vgll3	0.001	0.001	0.0103813	0.001	133.735	44.0068	51.2706	45.6055
Cav1	0.001	0.001	0.001	0.001	102.425	25.0409	48.5924	52.7501
Actg2	0.0934541	0.001	0.001	0.511389	258.797	250.334	221.525	159.044
Cnn1	0.001	0.001	0.001	0.001	85.4625	107.608	88.577	62.5545
Ddah1	0.001	0.001	0.0692242	0.001	51.1635	74.6927	53.5541	46.1853
Lurap1l	0.001	0.001	0.001	0.001	63.7191	17.7716	25.7614	17.2748
Mmp12	1.70373	1.34623	1.32412	2.8444	1916.38	1289.35	2127.63	1799.56
Dclk1	0.001	0.001	0.001	0.0176799	29.9826	10.9365	15.3471	9.85821
Lox	0.0463003	0.001	0.001	0.001	285.024	32.8764	44.8067	32.3725
Ccl7	0.165841	0.001	0.001	0.415707	1059.86	135.971	243.309	213.172
Samd4	0.001	0.001	0.001	0.018048	4.31824	14.7929	12.8695	13.6911
Grem1	0.0530911	0.001	0.001	0.001	16.0055	30.6314	58.6392	85.7724
Asb4	0.001	0.001	0.001	0.001	25.6201	14.4359	8.09473	9.76244
Synpo	0.001	0.001	0.001	0.001	8.71452	21.7563	15.0892	10.7566
Rbms3	0.001	0.001	0.001	0.001	21.7052	4.95542	4.99686	7.19183
Fam149a	0.001	0.001	0.001	0.001	9.58392	15.5554	14.1321	6.90599
Timp1	0.588794	0.001	0.001	0.001	609.702	114.565	223.084	160.802
Bcar1	0.001	0.001	0.001	0.001	34.1856	6.67171	8.28704	5.52528
Gpr176	0.001	0.001	0.0192771	0.001	31.7417	4.81323	8.28859	6.08986
Parva	0.001	0.001	0.0954692	0.302274	48.0509	41.7286	43.761	29.0886
Tagln	0.214662	1.15052	2.22666	0.864102	422.251	586.511	509.787	403.011
Krt19	0.001	0.001	0.001	0.001	38.8015	29.3607	18.1354	12.8829
Loxl1	0.001	0.001	0.001	0.001	26.6256	4.10979	7.3118	4.62312
Tbx15	0.001	0.001	0.001	0.001	16.1978	5.71767	6.49146	5.83526
Pawr	0.001	0.001	0.0474213	0.001	51.4725	13.118	16.7187	13.6865
Podnl1	0.001	0.001	0.001	0.001	17.5299	7.13476	8.62526	6.28517
Mmp13	0.0801937	0.158627	0.001	0.098557	42.5467	16.9862	41.6108	44.1289
Rpl39l	0.001	0.001	0.248788	0.001	69.5145	62.8735	64.068	61.1715
Fgf7	0.001	0.0659626	0.001	0.0627917	183.134	12.4884	26.6151	21.4074
Pdk4	0.067352	0.0823235	0.134385	0.001	74.9674	18.0174	21.9453	15.1861
Map1b	0.0401624	0.0443365	0.0606356	0.0206932	9.14873	17.2984	13.9152	15.9448
Spp1	22.9869	25.7648	32.6392	40.0587	13641.7	4874.8	7713.46	8382.61
Hspb1	0.409779	0.192963	0.217251	0.179734	139.942	95.7827	89.3431	61.1669
Prrx2	0.001	0.001	0.001	0.001	19.1768	23.5221	22.0645	15.8685
Col5a2	0.001	0.001	0.001	0.001	49.092	4.43901	9.08087	3.27566
Cdc42ep1	0.001	0.001	0.001	0.001	25.8012	2.59297	6.15578	4.54796
Gm2115	0.0219029	0.0677715	0.0642163	0.022924	20.2745	16.2183	10.7492	8.88987
Zfp365	0.001	0.0849143	0.001	0.001	14.8645	8.31654	6.55318	5.58458
Emp2	0.234034	0.182684	0.043573	0.0480099	24.4344	26.5461	35.11	46.5904
Shisa4	0.001	0.001	0.001	0.001	42.8592	6.40513	11.5479	5.53567
Prkg2	0.0828471	0.121105	0.0148911	0.0253318	18.159	10.7869	12.1584	10.9148
Fcrls	0.001	0.001	0.001	0.001	8.3006	11.9149	9.03525	10.6629
Bgn	0.326201	0.345652	0.527051	1.10927	608.307	56.8814	123.044	134.465
Steap2	0.145329	0.0136316	0.0293197	0.0733103	71.0204	12.7129	11.1397	14.1322
Srpx2	0.001	0.001	0.001	0.117018	42.8148	4.39802	8.80665	5.4907
Prrx1	0.13249	0.137311	0.0502853	0.103297	40.8473	17.3035	19.3374	11.1752
Rspo2	0.001	0.001	0.001	0.001	33.7575	3.34725	3.96951	5.82892
Cpe	0.259625	0.34437	0.0757443	0.447417	434.286	34.2205	57.6709	42.4073
Prl2c3	0.001	0.001	0.001	0.001	551.198	38.0735	79.3982	29.5776
Col1a1	0.137774	0.112775	0.0123603	0.105225	126.591	6.41395	33.5942	16.1085
Nnmt	0.584357	0.190605	0.001	0.001	62.2135	31.093	32.0332	39.1522
Aif1l	0.001	0.178746	0.001	0.001	7.44841	18.4162	15.0948	7.58313
Bok	0.001	0.592813	0.001	0.001	27.4037	27.0243	22.4706	13.2617
Ankrd1	0.001	0.001	0.0903711	0.0800377	26.0916	12.4198	7.99788	8.20981
Ccn5	0.196894	0.001	0.001	0.0811782	160.687	9.8468	26.6531	24.174
Msrb3	0.244398	0.748952	0.293867	0.299402	56.7305	64.8659	58.2205	46.8854
Palld	1.43015	2.17796	0.453222	0.539837	63.8288	380.599	306.574	257.782
Plpp1	0.471073	0.125372	0.209935	0.340392	294.951	22.6162	45.3725	32.1529
S100a16	0.458985	0.421054	0.001	0.52239	88.3355	46.7092	51.3638	32.5503
Hs6st2	0.001	0.001	0.0172819	0.001	26.5871	1.70393	2.73981	3.04343
Col6a1	0.001	0.001	0.001	0.001	32.7457	1.30404	6.71561	3.51938
Snai2	0.167202	0.001	0.178509	0.0742898	103.883	7.5064	11.6969	20.2788
Cdh2	0.001	0.0278987	0.0170815	0.0260262	36.8647	1.70296	3.4833	2.6631
Map6	0.001	0.001	0.0852951	0.111729	13.6293	7.52047	8.09453	6.83174
Procr	0.07145	0.381795	0.263543	0.531029	40.2577	20.172	41.916	52.8539
Prl2c2	0.469439	0.001	0.001	0.001	893.005	48.845	41.47	109.782
P4ha3	0.179261	0.001	0.291895	0.0737127	46.4583	10.9702	20.4463	16.0511
Serpinh1	0.709997	0.272887	0.707535	0.317716	179.722	18.0134	57.6328	40.4218
Cxcl1	0.001	0.001	0.001	0.001	24.5449	1.64466	11.4858	6.87979
Ccl2	3.09417	3.70726	1.59783	0.203908	1012.19	157.489	240.53	231.559
Hebp2	0.262929	0.001	0.216188	0.165146	21.4751	22.0547	22.5717	19.2948
Pmp22	0.249059	2.14916	0.137151	0.846438	194.728	65.0391	115.602	154.421
Tmem45a	0.001	0.001	0.001	0.0487166	26.8286	3.03321	6.98874	1.41585
Trnp1	0.001	0.001	0.001	0.001	3.89195	9.38105	11.2546	9.26431
Tm4sf1	0.699395	0.233558	0.946351	0.876358	311.732	27.7748	49.8026	31.6172
Speg	0.285519	0.590342	0.2843	0.355798	20.1711	40.4595	43.3237	39.4171
Raet1d	0.001	0.167436	0.134812	0.001	9.25641	12.1948	12.8506	8.80004
Sparc	2.18576	0.289777	0.0758264	0.895792	1124.53	65.3832	128.575	80.1517
Gas6	0.253504	0.167256	0.153539	0.103907	24.2152	12.0325	13.4563	18.0942
Aebp1	0.0423781	0.107329	0.215617	0.0333642	82.9988	2.91914	13.757	7.95972
Pcolce	0.001	0.001	0.451739	0.560597	188.843	17.8739	37.9088	26.6865
Fam198b	0.0662448	0.001	0.2851	0.254373	26.4698	11.0469	10.8958	13.4234
Gzme	0.001	0.001	0.001	0.001	26.5135	4.62999	4.3602	3.30057
Snrpn	0.001	0.380861	0.132001	0.001	11.467	12.3378	14.6154	10.1487
Crip2	3.87485	1.12755	0.538475	1.05011	229.321	150.667	141.859	97.0383
Fhl2	0.904331	0.109417	0.540943	1.08946	138.913	35.0737	50.7552	40.735
Cryab	0.960141	0.642568	0.850555	0.261769	75.2105	82.5251	53.628	47.7273
Dpysl3	0.387188	0.001	0.001	0.21546	21.455	10.8322	10.5661	6.6851
Acta1	0.001	0.001	0.174377	0.1006	13.5265	13.2788	6.2763	6.57281
Mmp23	0.001	0.001	0.2298	0.001	36.5919	3.76341	9.74117	4.22036
Ogn	0.001	0.001	0.0609343	0.001	40.9923	1.98287	5.10962	3.0243
Steap1	0.001	0.001	0.001	0.001	80.0404	3.25109	10.4047	8.61217
Npnt	0.0621873	0.001	0.001	0.001	26.9531	1.8232	2.79915	2.57721
Igf1	4.65456	1.13488	1.08225	2.23396	101.887	170.217	197.792	202.758
Nbl1	0.001	0.249105	0.157976	0.154594	35.2956	5.78122	10.0217	7.80307
Ptx3	0.0586262	0.001	0.001	0.001	131.483	1.19128	12.1418	14.6499
Rab34	1.81651	1.27217	0.126423	0.001	96.1897	49.2026	65.2301	47.5974
Akr1b8	1.23115	1.70863	0.19285	0.884104	50.3142	78.2748	78.0282	60.3445
Dab2	1.19613	0.260402	0.593527	0.446678	30.0504	80.7375	46.2395	31.2111
1700007K13Rik	0.001	0.276056	0.001	0.001	14.223	12.4264	7.16005	7.48518
Dkk3	0.0626629	0.164832	0.13588	0.192109	67.9426	1.64372	14.6255	6.5155
Osmr	0.0191279	0.024711	0.0143417	0.001	31.7897	0.268846	2.0715	1.77699
Kdelr3	0.247851	0.331079	0.551684	0.001	77.3848	9.24	19.7502	11.4262
Smoc2	0.001	0.001	0.001	0.001	26.4351	0.895748	10.7683	1.65224
Cdh11	0.0938372	0.0615738	0.001	0.0470685	36.9224	1.40312	5.59073	3.25379
Arpin	0.001	0.189619	0.278828	0.0588833	11.1967	10.2724	11.5464	7.67758
Rhod	0.15434	0.426636	0.714431	0.132086	52.9204	17.1704	26.3586	17.6894
Fabp4	0.433959	0.389577	0.141292	0.725943	30.496	30.4934	25.4833	16.9738
Wwtr1	0.159608	0.605041	0.262567	0.295612	16.0919	23.5102	19.0269	19.6764
Cald1	5.5817	4.50629	1.69773	4.18193	257.884	261.966	238.646	212.674
Masp1	0.0388299	0.0253977	0.0696728	0.214419	27.4304	2.02024	4.79112	2.07997
Efemp1	0.122889	0.001	0.001	0.001	91.0862	1.7618	5.58056	17.5677
Gpx8	2.26569	4.19259	1.05195	2.4019	519.246	69.5463	106.442	83.1805
Fermt2	0.0320046	0.001	0.001	0.538648	68.1556	36.8599	33.7636	21.7575
Efemp2	0.831803	1.47647	0.740023	0.574634	156.457	36.112	43.3054	34.0147
Gpnmb	2.14016	5.18012	10.3497	7.65263	487.014	226.365	383.765	355.772
Fez1	0.756163	0.001	0.001	0.001	16.0121	7.34159	9.10289	5.72115
Ryk	0.559599	0.11363	0.782463	0.635306	34.796	31.1083	38.5078	19.146
Fabp7	0.165109	0.441724	0.001	0.206776	8.81358	24.3164	16.4629	11.081
Sulf1	0.001	0.001	0.001	0.001	31.1754	3.13633	2.7319	0.786208
Epb41l3	0.14029	0.476138	0.640957	0.256285	45.5281	15.0359	21.2833	12.2869
Ddit4l	0.094506	0.156139	0.429636	0.178335	29.0609	6.90839	13.7678	8.41963
Cdk18	0.744371	1.08022	0.487428	0.49174	29.4876	34.3969	46.83	29.4834
Acta2	14.223	28.4939	20.0132	13.8088	1136.05	1106.91	953.176	607.078
Colec12	0.260309	0.162324	0.219649	0.155687	67.3479	1.56755	9.7233	9.09729
Prss23	1.17476	0.379732	0.30281	0.28287	289.133	10.0045	23.8783	13.7666
Fkbp10	0.460754	0.001	0.292156	0.001	198.915	8.01084	31.6274	9.64956
Fstl1	1.49747	0.956412	1.72757	1.84364	276.48	22.3926	56.6623	42.1228
Ccn1	0.164043	0.001	0.001	0.001	185.289	4.43852	15.8147	11.7941
Ccnd1	0.324743	0.830134	0.531907	0.778871	32.3244	35.0442	22.0969	20.754
Mt2	0.391224	0.515219	0.280336	0.477933	11.7419	20.3773	41.863	41.9259
Atp6v0d2	0.816748	0.839569	0.0326147	0.999576	29.9565	32.1818	55.6832	64.4332
Aldh1a2	0.001	0.381687	0.001	0.001	24.1113	13.3054	11.6193	8.95329
Ms4a7	4.40221	5.76771	3.86942	6.11672	168.774	165.788	229.909	299.791
Tgfb3	0.373124	0.286246	0.0898881	0.305023	18.9147	13.3379	11.3887	6.60703
Cst6	0.0265657	0.53757	0.29015	0.001	43.9325	5.19262	6.6147	8.79098
Folr2	0.001	0.795311	0.743489	0.977361	23.78	24.2142	31.1964	34.0653
Fabp3	0.491624	0.001	0.232379	0.001	7.21644	9.52819	17.271	16.2767
Igfbp7	2.57788	2.97028	0.498486	1.23656	552.512	26.0135	60.4093	54.2333
Tpm2	3.33617	3.22435	1.8235	3.51587	143.045	136.28	122.265	83.0803
Gsta3	0.180105	0.759768	0.358834	0.228902	6.93391	16.8752	22.8363	17.9632
Rhoc	2.52271	5.99896	2.87784	2.59317	119.184	129.66	150.791	134.57
Ift43	0.519333	0.544434	0.772148	0.854905	32.3846	25.4299	29.331	28.6039
Nrp2	0.319382	0.465811	0.388299	0.135708	21.4567	6.24576	11.7005	15.2305
Gm9780	0.001	0.001	0.001	0.001	19.4456	1.47619	6.96976	7.51605
Myof	0.872159	1.42964	1.21458	1.94439	63.0519	38.1324	50.3194	41.5716
Cav2	3.24855	2.57989	2.36467	2.98158	103.262	69.5736	97.4881	121.995
Dbn1	0.0911609	0.329059	0.443801	0.112189	43.1676	2.26843	6.07666	5.53217
Ddr2	0.504508	0.001	0.001	0.029942	27.7258	48.4019	53.4105	57.2635
Col3a1	0.001	0.490117	0.001	0.001	94.9345	7.74504	24.0582	11.5078
Arhgap22	0.102041	0.0675028	0.001	0.837232	12.0347	6.42843	7.54364	12.6222
Fscn1	0.833923	1.77866	0.63839	1.24202	43.9441	32.4223	36.6352	22.5258
Tmeff1	0.294058	0.657761	1.09116	0.0539935	28.3499	9.71753	19.8121	17.7193
Tubb3	0.358164	0.690818	0.26028	0.0737244	24.7289	12.3315	8.05662	7.28942
Hspb8	0.3082	0.0818153	0.45244	0.001	18.3995	6.45786	9.1866	3.96296
Il17rc	0.001	0.001	0.59634	0.711298	26.2147	10.2678	9.50693	10.7785
Col8a1	0.100885	0.001	0.001	0.001	43.3961	1.41111	4.6506	4.79744
Cd36	18.2825	18.9147	12.6065	30.0712	630.51	425.429	676.179	648.069
Fblim1	0.595805	0.378271	1.13303	0.0857374	32.2587	11.0124	18.0032	10.1155
Emp1	1.84837	0.725878	1.88369	0.6282	130.911	18.968	22.1613	27.9731
Fam20c	0.836369	0.843057	1.47135	0.752933	39.843	13.7786	30.4149	34.8714
Rac3	0.476296	0.637424	0.001	0.001	11.3124	6.67329	10.1109	11.088
Lpar1	0.162617	0.728025	0.893844	0.558533	20.676	19.5705	15.6793	12.0037
Gstm2	1.41408	0.507182	1.9514	1.62383	57.8773	35.6227	42.7818	29.3938
Dmpk	1.40732	0.384363	0.699022	0.798835	21.6332	31.2306	21.4735	18.4304
Raet1e	0.397317	0.333564	0.300292	0.001	5.02478	5.67468	15.5445	10.3327
Snx7	5.04174	8.31356	4.04855	5.54492	195.161	163.873	132.088	116.176
Lrrc32	0.743372	0.181076	0.303881	0.259489	59.3857	3.69107	9.2503	6.27627
Rab3b	0.236327	0.159572	0.893118	0.888672	20.2225	22.3698	10.9943	12.0851
Nexn	2.5046	0.001	0.593528	0.001	46.7165	15.0155	22.2645	19.6178
Mxra8	3.34634	0.334273	0.569518	1.43272	168.493	15.2395	34.6129	19.9184
Meis3	0.001	0.579555	0.711973	1.03622	15.5188	18.8266	12.8916	15.852
Fam20a	0.670131	0.427308	0.001	0.001	30.0567	3.7159	8.02647	4.64727
Ghr	1.95609	2.6644	2.3286	2.15022	91.8804	47.7147	44.1843	48.0535
Fbln5	0.001	0.36243	0.0998831	0.001	32.5338	1.11762	6.78336	4.3641
Cdkn2b	0.756911	0.337179	0.124894	0.313527	23.2521	6.64411	10.1783	8.12645
Ncs1	0.687699	0.581937	0.766136	1.07924	15.3568	21.6887	20.6967	16.5198
Ptprk	0.0790947	0.815142	0.0592173	0.399754	32.7511	3.36433	6.49983	4.75791
Prdx1	950.444	1326.64	1202.68	1467.54	12704.5	29462.1	37629.2	35571.8
Lpl	5.72592	4.66121	5.94835	7.34608	165.374	118.527	139.027	126.341
Nectin3	0.536698	0.49485	0.416823	0.828089	46.0023	6.27638	19.1321	3.68962
Snx24	0.890271	0.741873	0.573686	0.798916	18.359	14.4373	19.5859	17.9791
Coch	0.001	0.001	0.32	0.001	87.768	3.75348	7.83623	7.92863
Cbr3	0.310789	1.6713	0.38853	0.905607	14.1524	18.2673	23.0591	20.8709
Lgals1	93.0368	114.367	96.0076	86.8167	2327.55	2180.08	2271.54	1790.2
Fbln2	0.680903	0.001	0.0521197	0.001	241.234	6.60339	26.2951	13.179
Pea15a	9.53212	8.5746	8.03432	13.0038	126.236	199.705	255.996	263.645
Rbfox2	1.02723	0.193961	0.0332982	0.001	26.8329	11.4104	13.7756	10.5307
Fam129b	5.03835	8.38952	4.73281	5.38037	62.8331	144.909	160.323	129.77
Tmem47	0.792812	0.320689	0.732369	0.908417	63.7973	6.17582	14.4357	7.9914
Ckb	8.33042	7.23465	2.56029	4.09598	105.229	179.367	136.132	81.5887
Me1	1.93243	2.81713	3.50233	1.74402	67.1517	54.3997	46.5233	45.9132
Col1a2	0.79709	1.4152	0.951031	1.45716	117.683	5.33245	23.8127	15.0189
Crlf1	1.33327	2.06841	4.8131	1.64309	204.746	18.9109	49.658	19.0467
Pdlim4	1.32466	1.45494	0.306736	0.666101	14.4159	22.3878	26.181	18.2716
Pfn2	1.48245	0.471905	1.94739	2.64387	44.7751	36.6284	31.2461	30.34
Celf4	0.454525	0.491553	0.66504	0.893001	6.00466	17.4743	15.9311	13.1676
Phlda3	4.47871	4.63931	6.27545	4.3233	189.011	73.6031	99.1193	71.0593
Ltbp2	0.0259142	0.0680555	0.001	0.327587	28.6715	0.603314	5.16915	1.9994
Khdrbs3	0.43773	0.001	0.586089	1.08885	6.20372	23.3193	20.8122	4.22055
Hspa1b	2.27905	0.263408	0.552635	0.548235	60.4339	15.9367	14.6033	11.2465
Pcbp4	1.68015	1.88218	0.552412	0.991509	44.2521	15.9572	28.6693	20.6821
Grb14	0.001	0.280788	2.37259	0.0468839	46.8521	28.6163	27.5714	22.2337
Mras	0.103925	0.40324	0.664601	1.49485	13.7162	8.56096	14.7249	14.4396
Cyb5r3	46.2164	43.177	35.5116	48.9879	159.073	1066.45	1131.42	1043.06
Saa3	3.72923	2.22757	3.14121	4.83839	74.0249	27.1242	71.9937	105.418
Tubb6	10.2346	15.5134	7.68152	9.80659	207.959	285.398	192.263	129.414
Loxl3	0.598302	2.05915	0.573872	1.42607	98.5447	5.71186	14.4189	9.32895
Medag	0.368985	0.29737	0.385271	0.930455	8.22535	9.34547	10.8116	8.9005
Enah	0.685087	0.350858	0.729814	0.74673	11.1628	12.0612	8.93874	13.7002
Errfi1	0.627116	0.87363	1.48839	1.41113	73.4645	8.48217	16.7895	7.51789
Raph1	0.700023	0.421913	0.428578	0.607405	19.5601	11.1643	5.45875	6.63311
Cfl2	20.311	21.8265	22.3097	23.6636	557.233	316.048	359.197	330.782
Mgp	1.58009	0.001	0.337427	0.282254	40.8832	6.7737	8.9167	10.8307
Htra1	0.141971	0.96957	0.540287	0.133244	34.4029	2.66644	6.67449	3.80878
Cxcl5	1.01655	4.44812	2.46546	2.87901	92.4951	7.98209	77.1929	43.6489
Tmem37	0.631374	0.362289	0.604662	0.224512	33.0031	4.99568	7.33113	3.07911
1700012B09Rik	0.001	0.845805	4.1776	1.05668	48.2987	30.4865	18.8563	38.6441
Stbd1	0.668819	1.10768	0.407865	0.275065	27.862	4.44341	11.3332	8.17903
Fah	1.2001	0.767791	0.560777	1.33947	28.55	20.2734	15.7184	8.59843
C1qc	12.2141	7.79816	1.42421	5.74608	99.4965	148.617	136.992	113.685
Cttnbp2nl	0.106567	0.95023	0.153282	1.69465	21.4082	9.19092	13.1415	13.9165
Trem2	1.97962	2.98166	1.91466	1.57919	38.9586	25.6934	43.0048	32.8816
Slc6a8	0.591696	0.160826	0.764606	1.4001	14.841	8.72214	13.266	13.3913
Lhfp	7.10903	3.75967	9.23294	8.19927	369.387	60.3955	71.486	68.8968
Serpinb9b	0.001	0.001	0.763607	0.001	14.0018	18.8585	12.7042	20.3799
Ccn4	0.395106	0.502197	1.44142	0.651636	78.2886	3.26968	6.32955	6.58954
Hmga2	0.520116	0.338949	1.02667	0.698098	10.979	10.4025	12.6491	8.42659
Inhba	1.27779	1.90335	1.1111	1.3979	123.386	7.18332	11.4834	12.0953
Cdr2	0.786023	0.39421	0.71195	1.28222	10.8633	14.5214	11.23	14.9019
Ctsk	0.152308	0.913736	0.0563149	0.75555	27.069	4.06453	6.74697	4.19724
Plxna1	0.990551	0.544435	1.0983	0.236487	26.313	3.24337	10.949	13.0495
Igf2bp2	0.434559	0.934222	1.58276	0.168944	15.808	9.32414	13.0461	14.0892
Pls3	4.12718	4.88151	5.6175	4.63646	135.462	59.1408	63.7616	50.392
Zcchc24	1.22102	1.84764	1.03356	2.08076	9.52655	32.637	25.4551	23.3086
Armh4	0.282967	0.376332	0.481328	0.617615	0.782492	12.279	9.97114	12.8819
Upp2	0.001	0.530112	0.297494	1.33603	7.74722	12.5123	9.424	8.93379
Lmna	16.1225	17.8173	7.20422	8.74099	247.048	174.093	184.774	140.099
Kif1c	0.790697	0.502813	0.906698	0.634207	2.15003	12.3943	13.3983	14.0048
Ppfibp1	2.61096	3.76821	3.08547	5.48303	56.3124	49.2606	52.8592	49.6106
Msr1	9.85821	15.013	10.86	18.6898	129.441	220.119	207.946	188.01
Inppl1	2.15896	0.89798	0.841806	1.59615	18.6173	8.89151	29.4614	24.119
Dusp14	1.52543	0.512917	0.215047	0.721383	22.3419	6.91241	13.6831	9.66568
Cdk14	0.410688	1.21387	1.64843	1.41837	16.8545	18.2881	15.8608	15.0608
2510009E07Rik	2.2205	1.63343	0.214421	1.49726	13.0266	23.0068	24.2414	22.4945
Gpc4	0.971036	1.28064	0.293796	0.198917	46.233	3.07848	6.79717	3.3454
Ak1	6.97392	10.7117	7.29629	5.38345	162.023	94.3903	96.989	71.4228
Ndn	0.001	1.71118	0.960263	0.728481	29.2034	14.184	19.8176	11.6552
Ptgs2	0.001	0.640112	0.917906	0.625508	68.2399	2.97185	5.68029	6.17454
C1qb	13.834	9.02145	1.96632	6.53019	115.879	125.234	123.722	91.1858
Wtip	0.394394	0.772004	0.313086	1.07461	2.9664	16.3378	14.196	5.47181
Cyp1b1	0.433256	0.001	0.001	0.001	198.336	14.4811	37.3608	33.8098
Apbb2	1.5303	1.56089	1.62305	1.32632	29.3476	15.8227	18.3361	17.6635
Dmwd	0.846189	2.67687	1.72713	1.66518	14.7468	23.2651	30.027	18.6682
Ndrg4	0.001	0.001	0.106816	1.34382	26.0845	11.8177	14.2967	10.2826
Rab13	5.10426	3.13982	4.44189	5.02337	7.7586	82.0728	84.8423	66.2256
Copz2	2.66419	4.85535	6.27087	2.08106	47.1683	56.9732	60.9161	38.0544
Cbr2	0.955312	1.24847	0.001	0.393839	16.1509	5.03646	8.79457	10.6802
Hpgds	3.81872	5.04865	3.46295	5.00281	23.5129	46.451	66.7125	75.7242
Tpm1	38.3855	45.4873	39.4748	47.5821	599.686	599.839	503.449	384.259
Fosl1	1.734	0.779264	0.306983	0.117461	23.7502	4.89957	7.12745	8.49784
Sdc3	1.96555	2.00696	0.624759	1.26525	40.751	11.0092	18.8516	11.5053
Tnfrsf12a	2.59058	2.95998	1.74428	4.50726	162.697	10.4927	15.3438	20.4386
Pkp4	0.585987	1.63059	1.74179	1.43042	3.42305	20.3801	22.1482	21.2879
Thbs2	0.849072	0.839709	0.319767	0.876333	42.7144	2.22965	8.64211	3.87863
Serpinf1	7.40541	9.13765	5.79059	5.36216	501.973	15.3487	62.0867	30.5655
Npy	6.51544	11.6542	5.56914	9.93619	77.4957	62.0469	123.099	131.39
Pid1	8.35548	17.0167	21.0594	17.3358	102.996	181.742	215.402	225.629
Mcub	15.4435	27.9612	21.7983	16.3416	147.491	299.042	274.078	197.819
Fam114a1	0.490191	1.85884	2.35977	1.22035	26.9615	20.6914	16.6184	10.0208
Pdgfa	0.830041	1.50639	0.593727	1.48982	27.1998	9.14973	11.7089	8.04625
P3h4	2.06598	0.199357	0.360397	0.001	26.877	4.10744	8.0515	3.80879
Lpp	0.547726	0.838908	1.04083	0.721126	17.6865	7.25565	7.33998	5.68315
Stard6	0.261402	1.41248	0.794221	1.03835	5.50585	6.23916	10.5097	22.2051
Shox2	0.6084	0.001	0.001	0.001	11.2295	7.98019	8.06033	9.02422
Dbndd2	0.001	0.763514	2.40528	2.67263	7.07502	19.9549	25.6694	22.1475
B9d1	0.647821	0.488978	0.624492	1.01383	14.0214	5.54212	8.84724	9.26361
Scn1b	0.581746	1.19998	1.21936	1.58349	16.5849	8.86689	13.9512	10.7544
Mafb	1.16065	0.330146	0.518659	1.27057	7.28712	13.1721	9.65412	7.17931
Tnfaip1	3.73716	5.20582	3.20379	5.30222	44.7873	49.7527	48.2491	40.8356
Bcl2a1a	2.98108	6.14867	1.87739	0.737765	26.2618	10.0035	29.2015	76.1689
Gpr137b	5.25483	8.48651	7.37888	10.9754	51.1064	69.6102	102.043	111.302
Serpinb6a	41.186	53.7164	47.2164	65.6941	525.021	454.794	599.378	551.48
Cd14	7.86556	14.3321	9.58973	10.6882	129.526	83.3517	108.22	117.765
Arhgef25	0.001	1.14759	0.001	1.4269	10.6015	8.88667	7.61741	7.18951
Hspb6	3.19497	1.22261	2.38119	2.04557	29.091	28.7035	26.0962	13.8146
Fabp5	15.0139	34.0415	31.0906	28.5818	188.399	290.283	318.095	285.397
Ccng1	48.6661	65.3537	56.7285	49.3302	432.142	632.16	534.051	529.937
Myo1b	0.455854	3.31954	1.08997	0.466459	23.9566	8.15508	12.4473	7.66037
Gdf15	0.424134	1.13388	0.693106	0.632581	30.7327	1.39245	4.14048	5.67349
Ptrh1	2.67142	4.16939	2.27801	1.15576	32.6828	18.6148	29.7806	24.2056
Spats2	1.39885	0.067574	0.001	0.001	10.5558	9.33832	13.3085	8.37636
Metrnl	15.082	22.2843	16.0737	20.2716	214.443	114.352	191.94	194.54
Akap2	2.01105	0.724179	0.80719	1.21182	20.5347	10.7866	11.235	8.04248
Cxcl16	7.26073	8.86506	4.032	7.02092	54.4554	48.4918	72.7341	84.9187
Asdurf	1.78698	0.001	0.001	0.001	35.9288	10.6156	0.001	12.47
Azin2	0.982434	1.61079	0.730973	1.01016	22.4068	7.21829	11.7586	5.83579
P4ha2	1.86488	1.48814	0.67014	1.5035	38.5044	5.6574	9.47915	11.4195
Plpp2	3.75591	4.84183	4.64905	3.0798	58.9416	25.4485	35.3855	40.1245
Amotl2	0.0302145	2.02835	1.36918	0.865007	38.3257	3.67718	7.69671	7.20944
Maged1	2.42013	2.59125	3.38344	4.39069	55.7299	25.2775	27.0111	18.9698
Irak1bp1	2.09623	2.25537	1.80934	1.17837	27.7746	12.9985	13.7463	18.4435
Ms4a6d	4.19977	20.1264	17.6417	13.3918	128.775	95.8341	133.514	160.967
Angptl2	2.55412	2.89578	1.80074	2.86159	79.1208	8.33609	17.0156	12.8957
S100a4	17.7773	47.6676	57.7745	45.6878	280.586	495.763	431.089	315.73
Cavin3	2.66086	1.81479	1.15571	1.01333	22.671	15.132	16.836	10.693
Cavin1	9.83181	17.8278	12.5316	11.6475	73.2098	160.376	123.134	102.792
Bcat1	4.67425	4.97821	4.87765	5.79865	70.3438	39.4585	39.5656	38.4701
Maoa	3.11965	2.47615	3.89102	2.09125	37.8158	23.3941	22.7503	24.0536
Rab7b	1.6481	8.17792	6.10421	4.63177	40.7843	55.1312	54.3491	34.8296
Nsg1	1.32975	0.001	0.001	0.001	66.4291	7.56743	15.1108	4.27407
Gja1	3.05022	2.17863	2.18291	0.926956	94.2116	3.25067	21.0434	7.11285
Basp1	7.64145	10.4573	10.9003	12.1141	56.6471	110.941	102.351	85.0465
Bcl2a1b	31.0129	21.3749	13.1304	36.4044	92.4086	213.734	286.978	321.125
Axl	5.18343	7.3051	1.90124	5.20834	175.163	18.2678	29.0571	26.2898
Snx21	0.773313	0.542277	0.89839	2.01995	13.0093	8.12438	8.68369	8.83052
Ehd2	4.0715	2.15687	0.582257	0.884951	30.0251	21.528	16.0726	10.6787
Sdc2	0.892179	2.15024	2.92109	2.33311	86.9475	4.55856	13.6113	8.06996
Capn2	12.2764	13.2207	7.64863	10.9961	110.857	100.998	96.388	75.432
Cstb	125.751	177.126	203.536	207.672	910.218	1346.7	1821.23	1879.27
C3ar1	6.66852	8.0249	7.45518	9.67744	74.3069	63.4194	66.6177	64.7322
Cnrip1	1.72384	1.1355	1.06865	1.08042	6.74914	8.06766	12.8547	16.8027
Avpi1	1.79183	5.48696	2.98155	4.64321	52.9818	22.7565	34.9069	22.8783
Csf1	3.67725	7.1124	8.75138	6.87038	249.501	13.0403	40.2594	31.5289
Selenom	9.22432	8.50372	7.22792	6.28035	85.684	56.4499	75.5615	53.397
Tgfb1i1	6.9613	7.36628	1.78005	2.83541	80.6637	26.3328	43.0818	32.7946
S100a7a	1.39262	0.268349	1.46832	0.373486	6.9765	9.07845	8.99644	8.58314
Gsta4	0.389882	1.05442	1.08593	2.12237	20.4898	7.04721	8.52378	8.97132
Triqk	0.0591565	1.03273	2.56235	0.734002	22.651	4.80427	6.01659	14.3432
S100a6	223.889	405.019	421.774	350.859	3810.94	2756.15	2840.27	2397.05
Wfdc17	38.2814	100.821	84.5128	122.329	248.734	700.559	996.536	927.619
Tspan17	3.85837	4.55466	2.37076	5.57907	37.4126	27.9404	35.0128	36.5174
Zc2hc1a	5.32085	4.59945	4.50058	5.08604	113.25	15.6494	29.1362	34.2708
Gcat	1.61224	1.32954	0.627962	1.26615	19.1357	9.30784	10.8093	5.57469
Ptms	3.26206	4.84083	4.7039	4.96032	23.0495	41.2893	50.1548	32.4412
Rnase4	1.98375	3.28259	2.17468	1.67427	60.4279	13.3548	14.9412	6.37755
Gpx3	7.08901	11.0877	10.4505	7.91284	123.472	69.1515	55.5045	66.6252
Cxcl12	3.5585	2.0047	0.179385	1.3063	60.5469	4.2219	19.5812	13.2962
Oas1g	0.662376	3.12945	2.16126	0.001	7.5631	15.2524	15.3	17.9173
Ctxn1	2.48015	3.46302	4.15759	3.0938	25.3978	26.0374	33.6151	23.5054
Tmem106a	1.90507	5.61143	3.18754	1.33655	21.8205	20.9209	28.4079	27.5705
Anxa4	25.9733	32.0662	31.9902	27.0409	160.947	202.729	290.617	276.521
Stab1	0.761505	3.06277	3.48963	3.81158	15.8519	17.4378	30.9463	26.8611
Npdc1	1.60436	3.38295	0.839296	0.862262	38.5101	7.11312	13.5584	9.09149
Ripk2	7.91792	7.7647	8.08706	10.3659	138.519	51.9403	55.1524	48.1973
Lilr4b	58.2159	101.838	108.163	84.6043	413.132	606.072	834.008	838.042
Pmaip1	5.10891	10.8356	11.9345	8.42574	103.428	80.4736	58.9519	49.4661
Clec4n	14.5217	47.8387	32.7521	42.6046	259.232	193.817	280.224	327.304
Eda2r	1.27678	1.74006	3.25174	2.00296	53.3167	5.10577	7.85807	14.2294
Rhoj	2.53989	3.23348	1.547	3.69111	31.2814	21.2217	18.957	15.5975
Rnf128	8.53009	17.9104	17.9695	21.1781	143.34	75.9678	127.948	153.187
Coprs	6.37611	6.51488	7.86359	5.37775	35.7905	41.3391	64.6403	56.8387
Phf11d	1.86701	7.77273	0.961079	2.2977	20.5208	23.9206	27.4043	31.1611
Nradd	1.9962	0.89032	0.130742	1.14091	40.6584	2.20035	6.14357	3.59128
Gdpd1	2.74265	2.88667	1.72677	2.86108	24.7923	11.3245	16.0315	27.0031
Cenpb	3.35106	3.75828	2.78862	2.91307	3.17764	32.515	35.8678	27.4178
Plk2	4.68609	2.12496	2.43166	6.48407	56.3669	10.467	28.1502	37.2981
Nme2	23.001	24.9342	47.5836	76.3383	212.637	330.727	399.557	334.669
Car13	2.27104	2.18847	4.34393	4.71845	31.8108	18.334	24.6899	27.6201
Map4k3	0.788175	1.44671	3.97265	2.60241	10.0656	14.2016	17.7381	23.4243
Gdf11	1.07508	0.302473	1.05157	1.78666	0.759508	12.9585	11.2241	8.61451
Fkbp1a	85.5558	72.2475	88.5118	81.344	538.599	651.134	623.175	513.216
Cadm1	1.6694	1.43776	1.36011	4.62536	26.4382	11.7112	14.3958	15.5171
Rras	9.29968	9.10794	6.65403	8.98556	61.5285	50.72	68.2591	58.5112
Cfap300	0.144079	0.670116	1.05816	4.6538	12.8194	14.3896	15.8628	7.80495
Stau2	5.55993	5.99193	5.31286	2.20269	32.0794	32.0419	19.712	50.848
Maged2	7.72052	7.41471	7.10636	6.3812	81.7865	51.7333	44.0176	29.5798
Akr1a1	214.759	316.11	375.565	372.997	989.442	2205.18	2844.23	2461.84
Ctsl	26.6957	37.1307	24.8071	36.3505	459.631	148.949	169.969	149.898
Ajuba	0.203634	1.40453	1.74323	1.01019	25.5081	3.84841	5.1171	4.09212
Esd	295.14	488.541	475.389	529.161	1911.82	2728.7	3713.22	3425.26
Pparg	3.00409	2.1137	2.2825	2.91385	24.0262	16.8811	15.4362	14.8503
Ahnak	1.46162	2.62162	2.82718	3.25616	16.588	18.0882	16.1696	16.4329
2010111I01Rik	27.2696	26.4445	20.8167	23.7897	108.213	121.728	202.257	215.044
Adam9	6.25885	5.36194	8.20477	3.73367	100.178	21.6147	31.0136	27.2986
Vat1	1.2701	1.75805	1.75985	1.32889	4.00507	8.26278	15.829	12.239
Gm14410	17.1414	21.3087	19.0424	29.854	162.973	113.916	152.771	140.161
Dynll2	4.60078	7.89572	9.20174	7.43894	20.8156	50.3767	58.0998	57.0013
Mgst3	8.75384	16.0358	9.30184	7.58488	67.5225	61.5175	74.5296	67.7482
Cxcl2	1.54114	0.238886	2.49438	4.70932	13.1922	9.65879	9.82037	33.0721
Cdkn1a	25.5286	32.3138	34.8981	26.5331	343.581	124.594	181.215	166.347
Bag2	6.05852	14.6426	11.8474	9.55757	102.105	75.3586	58.1995	45.7603
Gamt	1.16656	2.60063	1.67983	1.29605	16.6312	10.7672	12.2013	6.96735
Ugt1a6a	0.001	0.660806	2.89634	0.0465065	23.6529	4.03605	10.8113	12.8232
Serpinb9	7.7701	15.0221	9.85511	11.0459	58.3396	49.8569	75.6001	91.7479
Phldb2	0.001	1.95266	1.18758	0.001	43.533	7.09859	8.2025	6.89274
Parp3	3.70629	3.99479	3.89846	4.43866	33.2891	20.8741	29.9919	20.005
Tuba1a	85.6816	93.7403	68.9037	75.1359	841.485	591.89	452.274	278.917
Ifi211	0.771537	4.60312	4.32384	5.94084	34.4149	23.1763	23.3934	22.7254
Gm14419	4.94	7.26092	5.99829	5.01326	22.6034	39.3253	35.4876	46.2309
Srxn1	15.5093	16.0021	17.1169	16.4533	51.9569	101.416	125.994	114.623
Kif3a	5.71875	5.79537	4.23746	8.56735	45.4886	23.6934	42.857	41.9272
Serpinb2	9.78502	13.1905	12.7314	4.1624	128.532	59.5881	41.6044	44.1295
Hmga1	75.1828	76.7268	56.2253	51.9812	313.298	392.407	458.971	426.163
Mmp2	2.1971	2.03839	2.42049	6.30598	101.711	3.73514	14.1347	9.67253
Acyp2	0.908588	1.62817	2.17783	1.13912	14.5015	9.68369	10.0231	5.97521
Dync1li2	7.89795	10.4433	11.0219	14.5063	20.3873	89.5982	84.1859	71.1209
Trp53inp2	32.6087	37.5229	47.0067	27.8484	34.6274	352.703	299.608	287.818
Rtn4	49.7381	82.243	119.937	83.2237	693.024	313.194	488.893	590.374
Myl9	63.8519	32.5775	8.47685	32.3613	273.449	255.037	232.378	161.099
Slc25a4	70.6792	56.4501	77.3023	64.1716	409.815	419.542	421.334	369.769
Casp12	1.63077	1.77304	2.91651	3.7094	29.1106	16.774	9.26441	10.9231
Gm14391	4.99046	16.0256	9.80602	0.851439	73.1607	36.5617	59.828	44.3758
Mrps6	25.5721	37.6974	40.4141	40.3954	204.444	235.354	220.146	194.088
Fndc3b	2.36751	2.18473	3.70021	1.71398	23.3447	10.9354	14.2382	14.1548
Tpm4	184.335	202.277	132.408	185.991	858.529	1263.49	1109.33	959.488
Lrp1	2.58257	3.7787	1.26456	2.5685	36.9352	3.52889	11.7133	19.4007
Fez2	7.43953	12.374	9.46446	13.5829	63.2895	60.2649	67.2563	58.5684
Adm	1.64367	0.339191	1.20635	2.69471	47.3721	1.21504	5.92613	2.38793
Fads3	4.36871	9.36643	3.75673	8.17977	114.325	11.9125	39.1954	18.9708
C1qa	6.24202	5.35255	0.90819	2.70963	23.2565	31.8416	24.1513	17.8588
Ankrd50	1.72606	2.58216	1.90828	1.36546	12.4358	10.9513	10.8891	9.9557
Tceal8	15.4779	24.226	29.9019	15.736	190.87	112.372	110.661	98.1401
Sh3bgrl2	6.2937	3.77067	2.58204	3.31274	13.4031	19.0548	27.8918	32.0738
Fkbp7	1.67296	2.46382	5.61468	4.41931	92.9367	3.74231	14.8741	6.60618
Hist1h2bc	56.8515	47.4199	44.8305	44.416	306.007	218.575	272.16	307.158
Gkap1	2.85406	0.623935	5.14528	1.66276	8.04509	21.588	19.4077	12.952
Ptk2	0.440833	3.9902	2.02627	3.59024	25.1222	17.0614	11.236	8.98055
B3galnt1	1.9043	0.504413	0.915148	2.75141	19.4594	5.25504	5.89428	9.86167
Snap47	7.58743	7.66747	7.73696	8.01589	57.3637	35.1901	46.3657	38.5247
Sorbs1	3.6303	3.45503	3.05056	3.6291	44.7477	15.8766	14.9988	11.8596
Cd302	5.40914	11.6074	9.77854	10.7605	73.7362	43.4016	48.9493	47.1797
Fhl1	12.1471	8.25814	3.57918	9.401	43.4105	56.6482	50.8803	41.2861
Tmem126a	55.8067	73.3352	86.4028	62.6814	363.541	332.744	430.962	387.592
Atf5	3.13639	2.29552	5.77713	4.50196	6.23286	15.3384	31.2708	33.7519
Tmem65	6.21871	7.53233	7.66452	5.34188	28.1053	38.9324	38.7833	37.5987
Fn1	4.06475	9.21649	6.42466	5.55082	130.235	11.345	18.5235	16.5301
Dglucy	2.2451	4.57377	6.26607	4.10651	32.6458	17.5854	29.7951	17.1079
Lgals3	791.768	1267.67	1237.18	1064.51	2869.47	4155.47	7758.56	8203.05
Ext1	3.08175	4.77757	4.56424	6.06795	73.1933	13.4136	20.1856	12.3658
Sh3d19	1.65659	2.75103	2.96797	1.75897	14.7027	8.76819	12.3588	14.0864
Arxes2	2.47475	4.99711	1.38557	1.76654	60.6906	5.14028	8.44963	4.90894
Mt1	34.843	64.1611	80.0071	50.7442	220.419	260.312	371.827	349.895
Rtp4	6.7091	19.2645	18.221	10.9658	76.6593	83.3663	62.2729	70.3946
Afp	2.96166	6.08938	2.22648	4.22115	11.0531	27.3616	27.4508	15.8197
P2ry6	1.92954	5.75154	1.83636	3.26037	8.72347	20.6146	21.7178	15.9116
Rab12	7.96863	10.701	10.2847	14.4397	57.1784	49.3516	54.0828	64.6132
Tstd3	4.79692	10.0745	6.18956	8.16881	26.2311	46.2944	41.6739	35.9023
Ecm1	33.4043	21.485	17.3914	22.9118	582.802	25.6653	117.221	41.2828
Ube2e2	8.01251	6.69718	8.41849	11.755	58.5369	53.5892	37.8471	37.0407
Ccnyl1	2.10393	1.38996	1.97759	3.73042	8.07533	16.0611	11.9854	11.9936
Twf1	13.0006	14.8623	16.3973	14.2457	67.6081	79.3004	76.1059	77.0138
Sestd1	2.87202	2.95656	2.998	1.74034	15.0497	12.5474	13.9102	13.9034
Vim	132.09	180.016	189.897	165.057	990.817	808.438	925.965	723.498
Uchl1	10.4868	4.22384	2.55687	6.17049	28.6474	27.6862	37.2993	35.9027
Ass1	9.29967	16.8008	8.36035	9.63946	54.9918	50.858	67.9531	52.3653
Adgre1	9.97619	24.4522	16.4545	18.3231	84.4681	74.682	83.1725	109.636
Luzp1	2.40525	0.951324	2.38824	0.990997	13.0801	9.98353	5.62174	8.48761
Scoc	24.05	21.9891	48.1157	22.7613	194.009	141.079	153.978	122.944
Kctd17	1.64555	5.42317	1.44364	2.29856	11.4575	14.1257	16.2737	13.699
Ccnd2	93.7673	105.405	66.0406	75.9086	450.181	456.899	475.616	347.515
Thbs1	17.8197	33.2164	25.8991	20.5979	518.29	40.8283	64.61	58.7161
3830403N18Rik	0.820263	1.83868	4.77673	4.79086	21.5808	14.3016	18.1448	11.2147
Id2	40.0994	36.8172	34.4476	35.8447	193.1	138.735	172.105	216.949
Cyb5a	178.408	248.269	297.048	248.893	692.17	1179.94	1387.91	1337.5
Aifm2	2.75015	1.76798	1.90167	1.88385	9.59388	8.85	14.8573	8.58137
Gm14440	0.823121	10.367	1.14057	9.19124	31.6216	7.61346	49.393	27.5525
Cd68	51.0062	78.7169	61.6892	64.6099	295.694	243.454	333.082	349.277
Bbs5	1.69308	6.21121	2.31061	3.59832	19.6922	17.4793	15.3611	14.5229
Rcn1	8.80744	12.3016	14.2932	16.5793	176.061	30.5626	48.2825	36.8095
Anxa5	191.853	285.268	273.878	259.389	929.935	1137.48	1342.76	1320.64
Dpp7	7.32612	10.8638	18.1964	13.2885	76.3382	39.4369	61.817	64.4384
Mtap	9.27452	8.2494	9.68885	7.8296	55.3691	41.4849	37.4694	36.342
Hmga1b	41.7477	16.7064	36.0976	21.455	194.673	204.636	111.347	100.712
Tnip3	6.6053	6.58746	7.06631	9.24103	23.0094	37.916	30.2977	46.8626
Trim3	1.46351	2.63993	2.06195	2.4827	16.4453	8.39643	8.88411	8.58154
1500009L16Rik	0.101041	1.40764	3.40598	1.5132	7.59757	12.5946	6.24519	7.9265
Sod2	56.5175	69.4604	80.6757	75.1157	199.296	248.722	371.577	465.597
Fth1	5859.1	9729.85	9753.68	9571.4	11933.2	45816.5	53929.3	47129.7
Zfp938	3.80359	3.89906	7.89607	4.57645	24.8377	18.4185	29.4358	21.7133
Lilrb4a	108.684	253.286	240.32	210.593	787.683	777.667	1016.01	1094.47
2210418O10Rik	7.71762	28.289	19.4249	19.9217	64.2612	86.4319	79.3151	110.997
Dynlt3	38.0229	56.7579	57.9493	67.5136	239.733	289.978	237.564	229.229
Ctsb	354.07	423.34	373.78	421.022	2163.6	1176.68	1898.61	2000.93
Mif	176.677	135.083	81.8344	101.829	777.489	524.91	598.727	467.984
Slc29a1	4.85253	4.58014	9.44363	7.62186	92.6456	13.7678	17.8668	21.5556
Fam92a	18.2205	24.7667	27.1046	25.7994	130.517	110.78	83.1206	113.639
Tgm2	2.64508	3.46247	3.1217	1.49503	14.4031	12.9769	12.5869	9.64656
Ammecr1	2.35619	2.66747	3.99416	2.46564	4.0055	20.372	14.7619	12.2536
Mthfd2l	3.16799	6.59063	7.43038	7.71033	27.5371	28.9584	25.9266	28.5616
Dync2li1	0.694186	2.43723	4.19383	1.61854	16.5726	8.4566	8.29184	10.6992
Mmp11	2.04564	0.650027	2.00533	3.23599	35.0096	4.92685	4.89451	4.05513
Hist1h4h	2.84284	1.26544	0.884545	1.96299	9.84752	7.79261	7.588	9.5119
Smyd2	7.12074	9.76122	9.2591	6.44061	34.3782	31.596	45.1438	32.8024
Apoo	27.3667	48.5017	52.4304	26.805	209.37	184.748	164.579	138.076
Bmp1	1.22228	2.27265	1.74741	2.82098	32.1668	2.92224	5.59798	4.74123
Cat	98.1941	104.533	143.309	123.388	311.117	480.038	611.883	605.335
Arhgap29	2.6155	5.09446	1.89333	5.84225	41.5039	13.7383	12.5219	9.76415
Brms1l	30.4131	40.71	90.5627	73.211	233.073	330.745	266.976	195.079
Cltb	10.4208	9.51688	6.16275	7.50591	37.58	36.556	39.8097	33.2405
Slirp	111.188	129.005	169.844	179.221	508.317	701.911	653.705	646.25
Spr	11.3652	8.4985	6.44945	8.01832	46.3215	34.6652	47.0378	25.7679
Cfap36	12.9087	16.424	14.7114	15.7835	69.2313	61.4799	62.9917	62.5057
Tceal9	76.6178	103.991	114.646	90.2823	440.688	447.365	394.522	365.119
Blvrb	72.9126	58.3895	33.6023	47.927	129.773	218.5	328.45	238.445
Atf3	6.24323	10.4447	9.27795	6.62745	28.2431	17.3828	36.0541	57.7142
Nicn1	1.28552	4.76284	3.22904	2.47162	14.582	12.9656	12.7766	10.7148
Chpf	4.19643	1.18375	1.36703	2.29243	42.5881	2.1335	6.46915	4.00673
Uap1l1	48.5615	62.138	48.3268	38.8376	200.366	136.287	250.64	256.145
Rbms2	3.05803	4.60852	4.61619	3.50048	17.502	16.5609	16.2828	16.5799
Mgat4b	6.86379	10.9776	8.1021	8.99517	46.6177	24.9054	40.8795	38.2499
Nacc2	1.54693	3.01578	1.49088	1.79417	14.1673	6.42609	9.60943	5.14204
Osbpl5	4.04434	4.74843	4.38434	2.57628	20.7256	18.6489	16.6073	12.2384
Fbxw9	1.16756	2.94511	1.07747	2.45271	15.2663	8.42545	7.25847	4.53765
Txndc17	66.7172	97.002	87.3122	78.9585	265.254	346.418	382.785	368.992
Cd200r1	9.39537	11.0682	17.1421	14.5391	72.5317	33.0213	49.0321	70.7741
Tubb2b	5.17221	1.82951	2.01453	1.70845	16.7421	14.8107	6.08895	13.6879
Tmem98	2.99402	1.48228	1.07766	1.81039	27.7422	4.0034	5.11074	3.9479
Gm14325	11.5503	17.9039	22.8838	19.0503	67.2945	67.768	77.435	84.1773
Sqstm1	447.068	522.424	674.54	594.031	1715.41	1164.05	2699.52	3664.67
Gcsh	28.8829	47.2556	48.4724	49.7425	138.585	206.895	185.522	179.927
Map4	34.1707	35.2712	121.194	104.953	363.283	393.492	325.615	192.772
Capg	211.174	206.275	132.151	180.43	610.077	724.249	914.081	767.777
Gm14434	5.26824	1.55579	2.39998	0.001	4.40858	11.0857	12.5625	17.386
Myef2	3.78287	2.43894	4.0698	4.40492	19.3766	16.9718	15.9278	10.4268
Gna11	6.33007	5.42394	5.84176	5.82716	31.8616	29.0859	20.2681	18.3368
Magee1	2.36271	1.74703	1.57827	2.46168	20.6672	5.89436	6.18299	5.6993
Vwa5a	9.29148	18.1944	16.4494	16.2554	60.5922	48.5451	58.8135	76.2488
Gm14308	17.4541	12.1231	29.2711	20.8802	114.82	93.9483	73.3554	59.0715
Nme4	7.31743	12.3048	10.4356	9.07119	46.553	41.6928	38.4045	34.1398
Sh3bgrl	72.1074	92.8871	124.735	78.719	379.775	410.999	354.177	350.509
2310009B15Rik	8.60029	10.1612	10.3503	6.35556	36.8169	41.5743	30.529	37.8392
Hoxa10	1.25453	2.9837	2.52583	0.735093	20.3039	4.21151	7.29045	4.56198
Acot7	23.8936	32.829	23.1683	22.8225	130.085	113.115	104.933	76.6328
Grb10	3.16597	3.32726	5.40783	4.98005	25.5223	16.537	15.9099	13.0709
Homer3	5.99172	5.38348	2.96934	3.88114	23.0674	15.9237	22.5151	14.3039
Prnp	6.91172	4.83597	5.55509	6.78786	75.0707	10.3132	14.0354	18.3264
Gm14403	2.20967	2.36884	1.91506	3.20886	9.82098	8.64877	12.4312	8.58533
Atp6v1a	27.7624	46.2815	57.7528	43.966	145.827	161.009	186.292	199.45
Mdfic	3.60334	3.90801	9.0713	8.83874	25.905	19.9086	31.3712	25.6595
Gxylt1	4.53023	5.54492	4.56854	7.14995	8.39131	34.2385	19.771	23.6108
Rhobtb3	2.34785	4.28191	3.29693	2.97197	23.5427	11.4955	12.6153	7.51034
Tmem126b	8.74476	11.7324	13.3923	13.0199	23.0443	57.2248	51.2137	51.5792
Gm14418	1.6009	1.26054	8.55373	0.902702	9.23895	8.64318	20.5217	14.7804
Ftl1-ps1	72.7599	91.2891	147.354	78.672	202.618	453.144	498.074	370.737
Zfp965	3.29322	6.4621	6.13707	3.48794	21.8687	27.1383	13.6904	16.3705
Gm20390	65.595	91.7812	78.8547	80.2545	321.972	349.176	328.038	256.564
Thyn1	20.4514	34.4585	26.8341	31.1502	114.504	125.386	105.751	100.651
Slc35e4	3.98399	3.69356	1.5551	1.91061	24.1069	5.20209	11.3316	9.80604
Gm6710	1.41583	1.39003	5.16014	4.39298	10.5776	16.0494	10.0574	14.0453
Cpne8	3.76401	4.70171	7.20542	4.19675	19.1871	20.6172	16.4809	24.9063
Stard3nl	26.3285	28.0805	35.3537	28.6834	142.383	95.4363	117.277	117.7
Arrdc4	5.03993	8.45983	4.47672	7.71187	13.6609	22.5581	31.9862	30.9737
Nudt2	5.74915	10.8355	8.81322	5.65426	24.9479	28.632	36.7472	31.3076
Pno1	18.3551	19.803	22.6191	21.3711	64.6542	76.2805	82.8144	94.2462
Piezo1	1.33433	5.71682	1.92721	1.41274	43.5053	2.38948	7.3651	5.64542
Zfp973	3.71984	5.185	4.77004	4.00048	15.9874	17.7639	18.3097	17.2406
Ndufc1	240.313	270.715	302.623	299.082	902.635	1174.71	1043	1173.78
Ppp1r14b	50.6714	39.8019	32.5848	39.2565	92.8441	199.284	188.469	153.052
Rps27l	308.673	437.558	524.689	503.2	1763.43	1850.25	1662.08	1606.4
Nupr1	34.4296	32.1031	46.7879	36.4838	162.736	48.5309	163.542	225.434
Atp6v1c1	33.3506	40.644	42.7837	45.1356	98.248	123.207	179.312	215.103
Uqcc2	54.2796	50.1802	51.6354	48.3575	164.979	219.01	221.742	182.697
Tubb2a	25.6008	23.4943	11.9006	27.3318	116.424	103.501	83.9107	55.4814
Itpripl2	3.47758	3.77654	6.39662	5.67476	11.5241	18.8152	21.5416	21.2311
Cnn3	109.596	74.7824	60.3381	80.5528	497.154	355.357	263.675	218.362
Selenow	61.8787	39.039	33.8528	41.168	94.9697	181.863	211.253	188.974
Arhgap5	4.02248	3.00489	2.57614	2.89635	23.0329	8.408	10.4838	10.3854
Tns3	2.82162	1.87964	3.30058	2.88014	9.85444	10.2304	10.9581	10.7262
Ggact	3.35216	6.00344	4.40683	3.20882	16.555	15.5639	20.1902	13.1487
Ftl1	7745.3	9764.85	6224.66	6164.82	13622.9	30734.3	38137	30009.5
Hmgn1	61.411	57.2849	51.2799	77.2762	194.338	282.985	239.093	221.707
Ptgr1	7.29677	12.495	17.4355	12.0176	39.0805	50.1625	53.8625	42.5203
C9orf72	5.19527	6.6078	8.37159	7.76069	18.5305	18.6134	28.8117	38.4965
Ugdh	46.606	55.7792	52.0733	49.858	242.363	219.348	181.106	146.254
Zfp131	23.0641	25.958	42.667	30.6283	173.7	135.391	117.835	60.0012
Tmlhe	4.32848	7.89726	9.41718	5.14482	27.2028	20.9374	30.7727	23.3593
Map2k7	12.8524	7.39411	10.0057	9.29513	6.06401	44.7787	48.9844	51.1296
Cndp2	25.3303	28.0377	23.8089	24.464	71.3155	97.5282	113.596	96.3025
Hbegf	0.923295	2.83369	2.57869	2.19078	37.9922	3.47203	3.78404	0.890853
Znhit6	18.0221	20.2504	17.5447	24.1514	41.0968	90.6364	87.0047	76.949
Ndufb6	260.599	268.777	359.677	289.227	1198.75	1186.85	1084.2	976.866
Rnh1	84.2142	94.7619	58.6455	64.2646	271.288	223.791	349.971	296.467
Ulk4	42.3351	48.8232	102.168	80.5427	358.566	243.517	212.859	246.192
Ampd3	7.6191	9.05791	8.3698	8.63288	30.8148	25.616	33.4189	35.6803
Wsb2	21.185	31.3783	22.5583	24.5194	64.9578	104.901	109.735	87.0451
Fam162a	68.0237	77.1782	113.08	116.276	340.078	429.41	337.111	295.321
Dpep2	8.87976	10.4631	8.15739	7.60856	26.8211	28.5228	33.4092	41.6893
Fam213b	7.50614	5.20989	2.8683	2.33488	22.34	19.9162	18.1906	12.7158
Cd300ld	13.4287	32.5763	26.1193	21.999	61.6917	76.3896	100.708	104.854
Akr1c12	2.79425	3.22289	2.37911	0.699253	5.02429	13.429	10.0679	6.88984
Etv5	2.87869	1.23642	1.33802	6.24646	13.5582	13.7101	11.0817	7.51509
Hras	24.6049	29.7042	23.6059	25.7433	80.3465	112.604	105.123	82.9421
Prmt2	7.66583	8.82429	5.14938	5.74281	29.6843	19.9164	31.0049	23.015
Prelid2	3.59671	9.07902	6.26255	9.8211	24.1336	23.576	39.2968	20.0452
Nckap1	13.5877	14.5177	12.0353	12.9959	70.0954	50.322	44.5465	38.1451
Cycs	22.4191	25.529	31.2692	21.386	100.833	95.7557	84.1288	92.9117
Zfand2a	6.84559	5.7077	4.75101	5.00814	14.7443	15.2763	25.7843	26.4281
Lima1	2.6679	3.01385	4.4706	3.55565	38.0023	5.69433	7.53616	9.24767
Ergic1	19.4233	25.3985	26.7797	16.3967	145.202	45.3506	78.893	76.5746
Irf7	8.55048	33.4677	14.2287	9.98373	33.7004	65.0902	70.3527	72.1594
Psrc1	1.38289	2.67612	3.5724	2.90573	21.5304	7.28372	9.65518	5.56495
Yae1d1	11.3227	16.7928	12.9846	14.1884	62.2374	38.1408	48.2023	56.221
Ets2	7.19598	6.93367	8.05853	6.82741	19.5985	16.1845	29.7687	39.7079
Qpct	4.24041	8.48591	8.19775	5.65174	50.6826	13.3778	19.5043	22.5619
Cbwd1	2.62134	6.08249	7.0751	4.01498	21.2568	16.4092	15.4567	19.8935
Hspe1	112.878	98.1611	141.018	143.424	488.382	471.584	432.729	413.407
Them4	5.02433	4.85378	5.91677	5.21936	18.0578	11.6527	18.5238	28.6356
Fkbp9	5.57181	9.56579	7.07461	8.09476	79.3673	9.21223	19.994	20.1198
Tbca	192.647	167.091	178.794	176.583	557.267	645.984	711.133	640.123
Cd300c2	10.4217	22.317	24.3173	23.4128	58.0492	62.7008	77.3722	86.1511
Sbf2	2.55875	2.61682	1.42215	3.21314	6.80707	5.97955	8.99171	13.347
Syngr1	8.55677	14.1607	5.65042	7.40173	15.9159	26.1217	41.8101	43.5618
Col4a1	5.3535	3.37465	2.5643	3.24271	55.0717	2.63426	7.60723	5.94254
Agpat3	16.4471	10.3369	7.82304	10.4413	55.3752	38.0147	44.4519	32.2676
Clec4e	45.2189	113.13	102.568	70.8681	303.336	134.407	244.46	514.801
Gm14305	22.8422	16.1261	19.5628	11.9186	78.9568	63.6115	65.8737	53.0812
Rcn3	10.6388	6.30728	4.0949	5.40496	105.422	6.48475	16.7997	5.42469
Bag3	3.86382	6.04017	4.02868	4.49264	24.2959	13.3424	15.2689	15.1471
Camk2d	17.5736	11.2212	13.5048	20.6514	74.5471	48.6204	51.1938	57.9522
Fdx1l	16.1246	21.6663	10.4687	14.2677	55.2626	47.6221	65.1845	56.3985
Hint1	149.377	178.272	246.502	205.052	569.985	737.961	757.415	676.024
Kctd10	72.3235	79.6153	77.9015	62.5285	108.57	359.139	300.957	256.138
Epdr1	4.26867	4.06246	4.14428	5.25376	60.5315	4.79122	8.74567	7.78643
Impact	7.05959	7.95019	9.25274	6.08764	42.4172	19.0772	24.1433	26.8371
Tmem273	2.05	3.50613	3.80741	1.50394	8.04249	11.7158	9.07811	10.9683
Plin2	85.4499	147.387	139.631	124.338	422.264	355.938	521.011	443.496
Ccdc122	0.870804	4.20373	6.96066	7.39581	17.5323	12.3591	17.9793	23.242
1110065P20Rik	4.60792	4.37339	6.3553	5.20183	20.3265	17.7924	21.4449	15.4216
Pusl1	8.87455	4.88125	6.12071	4.73365	21.7249	23.2417	22.8657	21.1903
Renbp	27.7905	37.3622	34.5046	35.2563	124.129	82.0768	129.356	137.661
Tnfrsf23	1.73813	7.34314	2.69605	4.05105	28.264	9.27621	13.6893	9.63594
Mtmr10	2.28732	3.08057	1.37337	2.14421	16.948	4.50752	5.29963	7.98737
Ahcyl1	26.3805	29.407	33.9559	44.5283	115.535	111.381	124.74	117.02
Gm14435	10.299	20.3778	20.2105	20.8165	72.5291	45.9214	80.105	55.2353
Snx16	3.88652	3.99463	3.88005	4.11316	15.3722	8.47244	13.3345	19.4132
Rras2	14.9821	8.60457	9.28027	10.0806	49.3926	36.4066	34.281	36.4138
Anxa6	24.3612	18.8307	19.1645	25.3976	100.134	88.2551	84.2168	45.8143
Gulp1	3.66302	2.92868	3.14066	2.4868	24.9221	8.59475	8.64543	6.30672
Rexo2	83.9979	93.8495	96.1476	110.871	283.774	347.141	354.272	339.573
Trak2	5.22192	4.15488	5.69697	7.12529	2.56767	27.7161	24.5934	22.5041
Atox1	120.942	131.843	83.0161	91.7973	336.26	351.087	402.996	390.716
Ctnnd1	8.15958	11.4569	10.0086	9.78006	57.6642	25.2312	34.4153	25.8209
Itgb5	17.5349	17.5121	12.6923	16.5217	135.98	24.2671	46.7371	45.7385
Ift74	2.34021	3.59469	5.3851	4.81748	21.6169	12.4319	12.3865	11.8163
App	16.1331	34.4869	42.7643	27.0811	256.375	50.8003	67.5652	93.2105
Lipo3	7.51132	13.7754	10.6972	6.41285	41.079	22.8689	30.4594	40.4584
Olfr1033	20.5859	17.1195	8.76732	11.6038	35.9756	55.3835	49.6755	61.4701
Eogt	1.52379	2.60799	2.91849	1.35491	20.4633	2.3265	5.93476	5.34547
Gm14296	4.71893	8.65334	6.1443	6.81314	21.8063	24.9385	12.3777	31.0755
Zcrb1	67.5784	76.9908	77.5943	70.3445	202.554	252.019	255.559	266.076
Tsen34	34.9224	28.2282	19.8124	28.3046	146.393	95.3888	81.4025	74.2036
Vps29	127.249	152.597	159.784	163.094	513.597	436.335	512.112	559.07
Ap1s1	55.1255	66.4679	60.7944	60.5265	182.859	222.396	238.823	165.808
Commd3	177.627	255.182	291.082	273.012	893.745	798.075	862.683	777.022
Zfp931	4.72889	5.36733	7.4245	13.2856	28.2931	18.3195	31.2323	26.6827
S100a10	176.811	179.209	177.722	187.65	549.092	680.977	620.931	539.962
Coq7	14.9731	15.6854	18.7336	17.5889	56.5946	57.46	57.6035	51.5047
Mfge8	19.2735	17.8634	13.0246	16.6832	272.076	11.8435	27.79	20.9904
Pabpc4	6.54356	10.7192	5.44783	6.74869	16.1233	23.3412	26.243	29.9552
Cdk20	3.23601	4.09489	1.43083	1.86777	12.0955	6.54737	6.98234	11.3762
Mcoln2	6.38883	1.64472	3.47793	8.22181	15.0515	12.871	18.5403	21.2612
Cisd3	19.8928	15.623	13.8423	12.2749	50.3635	56.7697	58.7039	41.496
Pgm1	3.83743	5.37505	6.96353	5.59753	18.9699	19.8791	17.5978	15.5156
Itga5	7.32487	8.58847	5.86009	6.22585	80.624	9.72613	15.0893	9.77565
Uqcrq	187.332	212.588	189.639	196.705	595.471	549.601	752.919	663.434
Rasa4	2.31408	2.98504	4.17248	4.39232	14.4346	8.77979	13.3441	9.8266
Hist1h1c	12.5442	13.8628	12.3585	11.5146	33.5233	29.6912	47.0433	53.4049
Map4k4	7.46991	11.6173	19.3545	12.0074	15.0483	51.5614	48.2783	46.5485
Ybx1	212.636	221.437	230.967	223.577	554.08	816.325	810.128	686.724
Agpat4	5.86942	4.44542	3.10008	5.03788	37.82	8.9255	10.757	12.4114
Rhoq	14.2236	10.5355	12.2452	9.68387	32.5579	35.0759	49.2599	36.1846
Eloc	247.757	309.247	407.529	352.656	991.552	1259.36	1006.51	1012.23
Pter	2.26096	6.95522	5.05847	4.21761	15.6297	13.2183	14.9492	16.5119
Nus1	9.71066	9.09673	11.7439	10.2102	33.754	30.526	35.07	33.4291
Timm17a	38.9884	47.547	47.6003	58.6936	150.213	156.09	160.161	156.39
Chd3	3.05238	2.85542	3.22162	2.77363	4.37207	12.3345	9.76487	11.8524
Zfp968	0.385212	2.57158	1.78934	8.45286	6.66114	7.00892	13.0424	19.2063
Rrm2	20.3398	36.4497	46.9296	39.5432	147.495	196.665	76.7242	61.6849
Ccne1	2.24242	2.84234	2.86828	2.35774	13.8806	13.4788	6.49446	2.73127
Adam15	8.44581	14.2041	10.6499	7.21424	42.0147	30.2099	40.3252	21.8507
Dcxr	15.815	17.3387	8.69826	9.80813	79.806	30.9136	44.0924	27.6471
Net1	23.5026	19.4595	16.8323	18.5015	11.4743	105.168	72.3896	63.3805
Naa50	70.2504	70.6241	81.077	68.6054	205.583	225.49	238.572	255.178
1700047I17Rik2	12.6726	18.2836	15.0684	19.942	49.1151	49.2378	57.126	53.674
Vma21	18.6538	19.6681	24.1413	22.5047	76.0058	65.8793	58.6854	72.8411
Mecr	8.68807	6.69963	9.36351	8.99707	28.8972	28.2261	25.6111	26.4548
Lactb2	9.41227	14.3691	14.9628	7.38765	51.4358	24.4413	28.2476	48.524
Tmem141	7.88049	7.60965	12.7116	4.20981	24.0607	32.9736	25.0027	23.591
Oas1a	8.18063	17.1168	9.68498	9.98219	23.2132	34.5412	43.8807	38.8506
Romo1	101.372	99.5456	94.3416	112.083	295.769	319.125	370.483	305.752
Gsto1	72.3374	119.737	118.313	86.1183	320.275	316.994	314.54	305.502
Arf4	115.63	145.615	147.44	127.196	615.804	442.519	367.597	330.665
Cystm1	9.67618	11.6304	14.0193	8.26697	41.5074	28.5714	42.3743	29.4054
Pde8a	6.02831	14.1939	11.1517	13.0029	20.2023	39.306	35.2184	42.4284
Ranbp1	51.2532	58.382	70.5233	60.7227	191.635	230.987	179.865	162.294
Gpr84	4.64123	5.73299	5.91297	5.41689	20.0815	9.86819	16.3384	23.9228
Ccl3	9.63079	28.3035	37.3942	30.939	53.9999	45.8825	92.6162	140.416
Nrp1	9.21026	7.56961	8.20791	7.93412	52.4318	15.6624	23.5247	22.1886
Sept8	2.58254	4.41366	5.89088	4.83349	14.9675	11.6913	14.0931	15.3213
Ptbp2	1.17005	1.17776	6.54117	0.397058	20.1417	5.75827	4.25131	6.24069
Gins2	7.91613	6.21148	6.6262	6.32138	28.751	29.6047	18.7971	12.2141
Cdk16	7.63093	12.5078	14.1327	13.5058	35.5139	37.3548	44.4287	31.7941
Ifi207	1.35136	5.84644	4.17281	3.94426	7.90496	10.3288	13.7444	15.3287
Ndufab1	238.99	293.344	361.675	307.056	1009.03	1024.87	864.985	871.66
Pgam1	126.829	172.214	188.419	152.504	467.941	543.781	521.573	451.473
Tatdn1	8.55611	10.1853	20.4791	12.5736	46.3634	35.0949	37.4878	45.7924
Pip4p2	9.79456	21.711	18.6289	11.2565	58.3547	41.7506	45.7943	47.6597
Abhd12	36.5981	41.2772	31.4567	33.6668	96.8958	114.474	123.054	107.426
Dock7	3.7662	2.36651	3.52051	4.85799	15.991	10.5579	11.1183	9.13383
Glrx3	78.8509	86.9815	97.1029	104.769	266.44	310.997	281.923	270.672
Pmepa1	3.37067	7.20658	5.11405	6.99517	17.3038	17.1704	28.8197	8.08305
Sccpdh	12.0646	17.3824	17.8305	19.6342	71.1947	46.6081	50.5954	43.0914
Gtse1	2.27511	2.73275	2.27177	2.04741	20.2912	6.36141	3.74547	3.7866
Prdx4	25.9481	36.6239	20.9723	34.3465	203.436	57.9646	83.1668	59.48
Pstk	13.308	15.2606	14.0627	12.7623	51.4242	46.0121	40.2702	36.0095
Smim10l1	14.667	19.0918	25.9718	24.6593	62.828	57.1584	72.8185	65.4141
Gpatch4	6.11819	6.8865	7.13408	7.68922	9.61492	25.7891	25.332	23.0679
Rabggtb	10.1088	4.77431	12.3606	12.3504	24.1839	25.6424	40.7244	32.0694
Aldh7a1	4.22267	3.69583	3.13126	3.09989	15.884	9.27347	12.9915	7.60416
Smurf1	5.51372	4.86726	3.78964	1.73977	13.2696	10.617	13.2616	13.4114
Nagk	17.6017	18.7923	11.6853	21.3817	53.1369	42.603	64.9344	53.5859
Prdx2	148.327	153.327	138.117	148.782	487.218	469.841	484.76	372.808
9130401M01Rik	6.54799	6.05673	4.83245	5.61975	13.3236	14.7565	20.4518	21.1954
Ipo4	29.2679	28.0893	29.9231	30.5871	121.991	81.1306	88.8351	77.2565
Dse	4.57033	3.97603	2.00027	2.97204	23.6336	6.27619	8.34877	8.47727
Wwp1	4.41408	3.83054	4.63498	4.69492	7.52124	15.7564	17.0913	12.3384
Bpnt1	7.62662	10.1415	7.65995	12.4281	35.7887	31.6463	28.5821	20.4533
Tpgs2	7.47382	7.43973	9.19176	8.22457	16.9666	34.0271	27.2378	18.8047
Tpi1	79.5509	88.3564	80.9433	73.9747	271.857	279.889	255.083	181.22
Dusp3	17.7971	20.1985	14.754	15.6638	33.5549	47.3252	57.6665	64.0999
Bod1	9.94419	11.8718	14.4663	10.2402	24.7218	38.6113	38.159	36.3847
Tbc1d19	5.5378	11.031	15.5966	10.7244	52.3635	19.2555	24.2325	39.9684
Anxa2	245.987	363.175	381.994	297.659	1165.44	1093.94	946.183	718.326
Pfdn1	39.5986	33.2016	38.2816	39.2993	113.267	112.72	121.786	105.167
Cd59a	1.82378	3.58114	3.95232	3.87687	16.9451	7.56526	9.10984	8.25541
Txnrd1	36.0572	38.8748	47.8442	44.9143	102.821	134.219	136.454	123.124
Rps6ka4	9.41786	8.14836	4.55605	3.63958	26.1623	20.7224	17.8425	16.8379
Cfp	37.5264	40.01	34.9941	27.638	99.3958	126.285	90.3637	106.124
Gmfb	56.6599	63.0357	68.8955	50.7026	217.78	136.204	185.531	185.901
Prkar2a	8.87225	15.4157	16.8046	8.61659	42.0675	34.9459	35.7546	36.807
Ly6c1	3.27005	1.62745	7.8341	6.21695	56.8543	9.53897	7.85717	3.03443
Slc12a4	3.61131	4.76637	1.56574	2.86544	31.7684	3.61839	6.34436	5.69938
Gm8113	3.49287	2.35351	3.12271	1.81844	24.3063	3.25615	6.10497	5.40132
Ubtd1	10.974	6.27634	5.61103	7.08267	26.4669	17.4363	24.8374	23.8545
Gm10053	344.361	447.977	580.568	404.589	1362.79	1460.38	1273.04	1188.96
Ncl	107.461	127.824	152.269	125.65	173.543	383.928	423.709	499.953
Il18	3.48709	12.9767	8.16982	9.64924	30.8264	16.5636	25.2056	31.5218
Ywhag	46.7739	50.6672	76.4633	53.6333	148.234	158.548	184.187	176.536
Oaf	6.18375	9.70207	3.45587	8.39861	90.599	3.65442	11.2026	7.74182
Aprt	78.6735	100.58	99.9447	85.2982	266.961	269.211	300.877	236.767
Gm14399	6.11408	6.04911	15.764	10.0127	17.4808	32.401	21.3158	39.5008
Mtln	12.1231	15.3314	9.6586	11.4518	24.2365	36.1849	35.4888	45.5542
Uprt	1.89503	4.44287	3.46394	1.62926	5.40934	5.31769	8.46178	14.2877
Dynll1	220.114	285.563	273.526	305.862	857.255	923.415	793.928	629.961
Cpped1	7.63558	8.36653	7.64411	7.35495	29.552	21.9329	21.7559	19.7915
B230307C23Rik	39.3062	26.193	41.1379	58.8023	89.2975	157.628	121.881	114.674
Rpl5	9.24508	10.1222	11.0748	11.6147	16.7413	37.5927	36.0933	30.415
Sept11	33.9998	25.7477	28.2489	34.7978	95.5195	105.571	89.357	74.7826
Vcpkmt	2.68344	2.80352	2.86371	3.82595	7.19826	10.7424	7.52017	10.4159
Alcam	10.0403	12.819	12.982	8.68505	37.8433	15.7875	35.6288	43.5443
Ndufaf2	7.9266	18.5617	17.8201	24.6205	44.7782	52.7148	49.4992	52.6462
Atp5g1	123.091	122.505	114.256	118.889	408.153	372.408	365.878	273.081
Itgav	24.977	39.3803	30.8361	30.7213	236.715	43.8611	75.6456	62.6495
Map4k5	5.32659	3.60421	5.44776	6.16009	25.7431	11.9472	13.5084	12.7176
Eef1akmt4	19.8526	22.5358	25.1597	23.7452	42.2799	57.4846	82.8526	77.4891
Cops2	32.0071	42.1147	39.4524	29.5586	143.081	88.7952	87.1524	108.208
Snx8	9.84154	4.81759	5.03853	4.81071	15.0118	16.9896	21.2892	19.7533
Eef1akmt1	19.3048	26.2123	31.6958	30.6115	73.933	83.6988	72.0507	81.9988
Crls1	25.18	24.213	23.9429	15.4088	39.4943	55.3106	85.7106	74.8136
Gch1	7.22896	7.23362	7.16548	9.21176	11.0663	21.2177	28.0383	27.2718
Tead2	5.87256	4.22091	6.06892	6.10241	15.8713	17.2727	20.731	11.9895
Pdxk	4.42845	5.35683	3.84055	4.77153	7.18448	15.5971	16.6872	12.8127
Eid1	41.0422	55.0616	57.726	54.0321	96.706	176.387	157.903	156.905
Sfxn3	16.4184	15.7238	15.3271	18.7465	42.5191	46.5288	51.4675	48.8856
Praf2	9.74026	15.1778	11.5149	14.1103	60.3946	26.0695	38.7898	27.6865
Tmsb10	218.788	150.255	119.207	180.712	375.258	587.558	512.854	448.614
Bax	103.597	103.98	75.8501	92.7909	305.284	237.244	304.91	243.304
Dusp1	18.9047	27.2576	31.3493	31.4549	214.455	42.0774	43.5769	59.3621
Arl5a	25.9806	29.3512	28.876	26.7121	74.3344	87.7857	84.0266	69.4187
Pgpep1	15.8282	12.7877	10.8847	13.7816	77.5755	27.2915	34.2466	28.1822
Tk1	5.94434	4.99496	4.63854	3.96201	20.0258	22.8083	10.2294	6.72002
Csrp2	12.965	14.9238	9.23882	12.2897	43.3267	39.0146	34.1686	27.3623
Akt1s1	12.0367	15.0489	7.95029	11.4416	45.6754	28.0345	34.4075	28.5227
Ube2v2	95.6162	94.4172	119.768	98.4386	345.049	263.546	270.758	295.936
Mtpn	122.037	124.155	153.919	133.702	388.605	368.188	373.22	383.268
Actr1b	16.9707	18.8527	16.3797	16.2952	56.3431	51.6636	46.1324	42.2605
Pam	0.837252	0.995082	7.3735	2.22488	20.3903	5.26059	5.41196	6.79342
Pebp1	99.2191	102.375	87.8183	93.8094	297.662	277.59	296.313	224.18
Aoah	11.9936	13.6462	21.4666	19.9786	26.4864	26.0349	42.9895	90.5466
Acsl4	12.7951	11.6902	13.5457	15.1186	37.9764	31.9017	37.1293	43.2185
Serpinb6b	4.08491	4.75275	4.89991	7.25778	13.3473	17.8739	11.1883	16.8156
Slc25a39	93.0358	85.9661	68.3627	60.9646	204.869	216.526	264.046	192.485
Laptm4b	5.24514	7.25917	6.73324	5.12995	49.0893	3.57283	13.5871	15.4682
Sap18b	104.507	84.3362	84.7251	68.0506	286.779	238.65	257.626	203.281
Txnl4a	89.7646	103.958	100.501	100.199	256.691	312.773	290.83	245.209
Stx12	8.37132	13.2222	18.2763	13.8971	45.5594	40.4746	33.9913	33.2151
Evi5	7.81077	15.6823	19.1572	19.3034	71.35	26.1047	45.1877	40.3005
Acp1	40.259	45.7967	61.4209	53.1202	161.617	161.139	114.995	131.489
Gm14326	7.99873	14.365	12.3467	12.0921	40.3367	33.7744	39.7443	20.5734
Adamtsl5	4.63279	8.79726	3.35938	4.46708	21.0548	8.11933	17.3008	16.0204
Ifi204	3.80133	13.8672	8.54677	2.63236	22.2496	16.3938	27.7962	16.6105
Pdlim5	9.38355	14.7391	15.4131	14.7353	46.3299	42.3566	31.7068	33.0538
Gm10273	47.7467	47.7799	34.8269	42.9291	109.055	117.415	122.478	134.161
Pir	4.0384	4.25188	5.79781	9.41144	16.6322	12.3429	20.4716	16.6721
Emc8	43.1209	43.9164	27.7658	35.8496	119.564	101.459	109.308	94.1492
Cebpzos	22.3652	26.4031	28.9552	28.6154	56.6131	67.7913	86.0173	79.8499
Serf1	22.6944	24.7869	40.8943	36.226	67.3805	97.0908	86.1673	90.0598
Gale	2.90263	6.52919	2.44673	3.64186	18.1895	12.9029	8.77341	6.17583
Nenf	7.0917	5.58635	5.4774	5.72254	30.0306	14.0794	17.1704	10.6162
Bola2	78.0188	52.0802	24.5953	46.5884	159.048	138.231	134.465	144.367
AL731706.2	12.9145	23.5808	10.9604	33.8636	12.7634	60.3423	64.4272	82.6176
Rex1bd	26.6914	28.5873	11.4793	16.1936	77.4933	44.7122	57.158	59.1012
Spg20	4.38737	5.56783	4.30635	5.38629	19.5249	14.6791	13.7655	7.98448
Blvra	23.3135	38.4722	31.9805	38.5464	54.9033	94.3211	113.373	90.6728
Gadd45g	7.89797	4.49942	3.31762	2.65794	39.2215	6.16111	11.1941	6.48133
Vapb	8.46793	6.88752	15.8921	7.75952	11.9799	29.4168	35.2027	28.5085
Exoc5	59.3623	63.4289	82.2951	64.1257	248.812	182.85	145.836	175.713
Tomm6	85.5812	81.5354	103.941	86.6607	131.45	294.294	278.824	248.802
Rplp1	377.261	372.196	374.041	368.602	776.251	1003.4	1168.71	1055.57
Tax1bp3	26.6714	32.5205	27.7282	25.8492	117.127	75.9191	73.0858	53.3341
Slc25a13	1.83094	5.74314	5.95198	3.84729	11.7501	12.6678	10.9426	11.8885
Sdc1	12.8894	7.64613	4.59258	6.31263	79.1253	4.93198	16.7512	10.0252
Sec24d	7.36604	13.7827	12.9767	8.59797	53.1649	29.6509	14.9442	26.7429
Bag1	119.437	174.973	138.724	153.7	204.646	475.837	448.457	420.339
Slc27a1	7.32432	5.94312	6.29687	5.79986	15.4648	13.8493	19.1086	20.3025
Pgm3	3.52665	4.77266	7.03357	6.46446	22.9102	13.4546	16.5101	8.7883
Rwdd1	50.8713	53.6712	58.6819	54.139	123.87	176.022	140.719	138.523
Map1lc3a	39.117	40.6483	38.1256	31.0839	123.587	81.0318	103.17	99.9707
Hyal2	6.0063	6.62568	4.78166	4.21651	45.3747	7.27312	10.0379	7.91076
Sdhc	43.3959	53.8117	46.1105	52.0724	136.817	143.092	128.122	116.601
Uqcr11	236.943	276.227	190.918	210.416	637.959	617.587	668.232	543.708
Spryd7	10.7209	18.9891	13.4848	11.8281	39.3801	29.928	39.6865	38.4366
Asna1	5.61918	7.25989	5.60354	7.22024	14.4131	14.7106	18.685	20.3247
Pi4k2b	5.15778	4.79172	6.44852	5.92012	15.553	16.6347	15.5492	12.4287
Gng5	1112.64	1462.3	1938.76	1400.47	2923.47	3557.04	4365.3	4651.87
Mgmt	4.19312	3.68263	1.75951	2.80035	14.2543	6.92218	7.7288	7.02929
Cinp	18.7946	26.0533	23.5336	19.9684	49.5949	71.2261	55.9832	56.8659
Dusp19	5.73744	6.99909	11.4155	7.69148	19.5912	21.8828	19.9821	23.1764
Tdrkh	2.03808	5.93003	7.81105	7.52883	15.7983	16.0643	16.857	13.8873
Ctss	237.809	285.13	246.241	309.077	869.387	528.296	712.391	795.826
Trim44	9.35421	12.7072	14.2186	14.13	14.8921	40.0109	35.8643	39.4219
Cox6c	262.16	347.971	400.5	369.167	839.215	934.378	963.892	897.551
Il1rl1	2.74133	3.32627	3.8693	4.09283	30.3026	3.61138	9.32514	2.63107
Ccser2	4.2696	5.11432	9.81576	8.28063	21.0133	15.4804	22.2913	15.2264
Senp5	3.9983	6.09614	5.38788	5.65202	18.8684	13.6436	14.6166	10.2622
Dbi	182.526	239.703	282.43	234.287	559.627	829.192	603.748	490.922
Srr	4.23181	3.91008	4.18105	4.98835	11.1075	8.72719	13.458	12.4841
Aida	17.6939	16.06	11.5097	17.9009	26.0304	41.2137	41.7472	55.6696
Timm8b	51.239	72.3482	94.4084	88.5678	171.3	208.426	229.849	191.284
Gtf2h5	36.2528	35.8195	46.5038	39.3656	84.1671	101.713	120.941	106.361
Apobec1	15.9894	19.127	18.3996	22.8934	36.794	45.883	58.6992	56.6177
Rars	36.1176	59.2693	48.2969	51.7094	139.928	125.095	132.669	118.479
Psmd8	98.4237	130.965	115.723	138.695	279.326	308.906	340.008	333.78
Fam214b	3.94643	4.97027	5.43506	5.11649	13.1514	11.7994	17.2621	9.34675
Gla	5.06705	13.3441	9.52358	11.283	32.9642	9.89333	26.6491	36.318
Traf1	5.61559	5.20156	5.06823	2.55057	8.64322	8.42523	11.0907	20.7563
Plxnb2	8.14274	8.1019	6.62036	6.3132	50.0551	9.332	15.3916	13.9349
Rab1a	160.14	205.483	246.615	175.486	658.092	506.857	475.613	466.029
Sertad4	6.46552	1.84957	1.98453	5.17276	14.9365	9.77575	9.70901	9.79136
Ptges	2.31329	4.90052	3.72069	2.673	31.9805	3.69233	3.07453	6.48472
Xylt2	5.86421	2.51994	2.16698	1.67446	20.8334	7.01298	6.77443	4.01085
Arhgap11a	8.41395	12.9929	14.0928	10.9804	9.30306	48.6459	33.9489	27.3339
Cks1b	51.5347	73.3082	109.651	72.7296	249.5	273.462	179.912	123.109
Mrpl52	32.9117	35.6037	44.552	49.8574	73.3956	129.031	121.77	95.5249
Bckdhb	6.63059	4.92073	9.00663	5.89635	23.2843	12.8616	20.2603	15.7493
Myl12a	339.471	379.151	369.406	322.782	1073.29	1011.16	881.283	764.107
Ybx3	60.3551	78.7814	79.2031	67.9222	79.2306	269.327	241.821	141.642
Map3k20	1.94743	5.32189	7.62554	5.86429	14.6718	16.4885	12.5018	11.088
Pepd	27.8638	27.5726	28.2499	19.4959	70.7794	68.3816	62.1661	69.5968
Pcgf3	2.21486	6.4931	1.9533	4.7395	12.9799	12.0185	7.38666	8.6646
Vegfb	4.19695	6.06797	6.85822	4.58757	10.2442	11.2164	18.6131	15.7763
Odf2l	0.962729	4.02103	1.53929	6.13366	12.6069	4.77603	11.0525	6.46064
Fam177a	8.33224	2.17133	4.74329	2.02772	13.3431	6.86755	10.3116	17.7224
Aif1	9.8467	9.15681	3.02357	11.3957	6.01372	49.2073	20.1824	14.2015
Hacd1	31.7941	42.4412	48.658	41.4136	145.553	117.83	82.2667	92.9986
Tmem167	74.0804	93.1394	112.655	108.445	258.69	255.209	238.424	251.348
Dynlrb1	170.536	184.205	205.036	206.704	393.203	553.194	515.721	497.923
Vti1b	103.576	170.238	150.612	181.917	245.206	452.438	431.921	403.105
Memo1	62.4077	92.9337	91.582	79.187	269.238	192.168	219.756	175.97
Polr2l	21.8094	18.4701	20.3961	19.3165	59.9071	55.3197	48.0895	46.8873
Osbpl8	16.2765	20.0988	25.419	17.1596	34.8508	39.1986	57.9068	67.5878
Mturn	4.18231	2.35791	2.46438	4.23945	9.70005	5.21142	8.19688	11.9792
Rpl22l1	165.188	208.988	278.909	216.343	600.671	507.384	595.349	535.994
Mrpl53	23.6253	30.0628	31.2295	22.7864	61.5282	66.0772	74.4466	72.874
Morf4l2	104.009	154.94	175.112	126.251	442.039	356.284	337.826	319.101
Mier2	6.39655	5.53253	1.37625	3.675	15.904	10.3895	9.20508	11.3462
Elob	186.357	174.419	117.797	140.85	401.083	377.587	436.671	389.159
Atg10	10.5742	14.4171	12.9326	11.7688	22.7214	36.8605	27.6724	37.6612
Chmp5	88.6198	130.953	134.623	120.881	235.588	302.191	329.998	325.089
Csrp1	34.3676	38.282	33.9152	38.2927	66.3783	126.83	101.68	72.4948
Nr2f6	12.1195	12.6837	6.59545	10.177	61.5748	19.9627	22.39	16.8012
Rab18	134.297	172.536	175.206	117.011	551.637	305.235	340.159	381.98
Mrpl28	45.1104	36.8764	35.184	38.8778	107.412	98.6383	99.8977	97.5655
Abhd14b	5.71191	7.10125	4.59969	3.2981	13.0502	11.4615	18.2898	10.6203
Atp6v1h	57.2874	73.0866	69.6498	65.19	167.963	153.678	177.42	174.489
Galm	5.16716	6.20733	5.92052	5.66735	13.1096	13.2297	15.5258	16.074
Anxa3	119.017	230.465	349.495	230.37	563.149	631.105	580.807	572.648
Ralgds	3.06846	2.49943	2.43612	5.09529	11.1748	9.58166	6.54102	6.91348
Rcn2	32.742	41.9218	47.1616	42.7853	336.818	48.6177	65.4278	51.3867
Emc9	2.4326	7.28282	5.17881	5.5781	12.4545	12.8261	15.231	11.5238
Ifi27	28.5335	42.3687	40.6763	33.3814	106.034	73.515	95.7015	93.9336
Gbp2	4.02694	9.21531	8.68953	4.95245	20.2517	11.5392	19.5646	17.5713
Coq3	3.35817	7.99053	5.96351	7.18865	18.5364	13.5168	14.1957	16.0689
Acp2	4.93142	6.82973	4.99039	7.66454	19.3803	15.4191	13.6419	14.0833
Lipa	43.9339	72.8716	58.9261	59.5033	221.152	119.556	139.259	131.822
Decr2	8.7861	11.8992	8.19794	11.4091	20.4096	23.8602	31.0183	24.7266
Snx12	21.2397	19.2302	29.2976	25.5255	53.2528	70.1997	55.0253	60.2654
Slc11a1	41.8675	51.1817	43.747	33.8872	161.417	89.3861	109.226	86.5418
Knop1	15.9333	13.3638	16.2977	18.5469	34.1877	35.7562	45.4278	44.4114
Cnih1	61.7361	59.3875	83.4579	73.0174	325.407	125.974	139.076	155.294
Nme1	87.8894	78.759	69.5106	71.3282	205.318	217.019	202.15	158.326
Ndufa12	130.56	150.129	154.221	156.864	306.523	370.571	387.499	401.068
Zfp991	7.77457	8.56357	16.7994	13.2143	29.5982	22.949	31.9258	31.94
Ttc39b	12.0483	6.08291	8.57776	10.3652	45.5039	22.9392	20.1442	13.7208
Hspb11	10.6826	10.381	19.5464	20.3266	29.1289	37.4721	44.9027	40.2217
Ncbp2	28.9711	34.6085	37.665	30.6622	95.842	76.3937	86.0307	74.9229
Dis3	3.3766	5.39204	9.03647	3.00947	15.986	15.0752	8.63111	13.7021
Pfdn4	15.8285	22.8453	20.7787	22.7777	44.2469	62.8206	53.7283	43.1629
Nedd4	34.1654	50.5899	47.7562	51.195	166.379	108.595	105.197	92.6506
Uqcrb	519.693	702.819	840.07	687.112	1605.93	1795.75	1646.34	1758.16
4930402H24Rik	10.9445	8.04616	12.6655	8.52623	37.9442	28.0366	18.6923	20.7843
Mast2	8.98115	4.91903	4.9428	9.37346	12.5071	24.8127	19.0979	14.4075
Xaf1	9.65955	23.5368	13.6938	15.6352	28.1026	40.3886	39.4948	45.4763
Uqcr10	171.331	199.47	207.39	168.941	420.93	483.514	502.495	440.031
Ifitm3	391.317	564.035	586.27	478.359	1591.48	1036.1	1281.13	1182.2
Commd10	28.0682	25.2201	34.821	36.9619	51.7944	99.3863	75.6471	79.3068
Ddah2	10.2313	5.97434	5.54385	8.18335	31.0453	16.0052	16.618	16.3561
Tulp4	34.967	33.9582	26.7934	39.0581	77.9838	88.9643	79.5905	87.7932
Hmox1	88.8866	153.348	140.086	115.201	254.876	226.635	359.075	371.973
Wdr18	17.4027	16.603	10.3899	12.9099	55.1852	40.1254	27.9612	26.998
Snrpd2	17.2924	13.1591	10.4093	12.8402	40.0492	35.7741	35.1732	25.9823
Anapc15	18.1306	22.8103	21.6595	18.6778	30.5021	63.7322	54.791	48.0552
Chchd1	73.0392	82.233	77.3225	74.1965	166.556	189.376	191.807	202.465
Nudcd2	39.3462	54.0206	78.118	64.5044	165.732	143.354	147.37	128.333
Spopl	7.23855	8.7517	6.19135	7.51663	30.2861	17.278	19.7385	10.4716
Nt5dc2	32.9124	57.5898	55.9879	39.116	109.135	136.744	114.528	94.897
Synj2bp	28.7184	27.5522	44.8729	37.9401	60.0302	87.1523	91.176	96.5734
Ago3	4.35998	3.66882	4.29117	2.84083	8.55448	8.5253	8.52253	11.7095
Gss	19.6215	19.7309	18.8952	14.6468	63.5579	42.1074	38.5628	41.3187
Zfp946	5.35454	2.79371	4.01749	5.84628	17.2014	8.2751	9.45467	12.0024
Zfp971	14.0652	14.758	12.429	12.6577	43.0342	31.8458	37.9424	22.9218
Ctnnbip1	5.02411	4.54543	3.66642	2.61069	8.70161	10.7366	11.4147	8.19551
AL731706.1	4.05985	8.11959	4.33268	7.5929	8.40147	13.7213	17.257	18.3743
Hdlbp	15.6007	16.0989	18.2437	21.5359	44.4303	49.3748	40.9286	40.3537
Mrpl20	142.001	182.221	183.479	182.34	396.693	436.424	424.139	415.638
Plod1	4.67189	7.11102	5.31536	5.85049	31.9339	8.70086	11.3145	10.3416
Cox7b	327.403	325.589	448.093	404.241	812.6	1033.21	972.056	828.691
Kifap3	3.58961	6.58597	6.66072	5.94824	16.4518	15.5097	11.4717	12.7041
Fbxw17	3.40824	7.48557	6.41753	6.11228	20.7331	12.6644	11.7834	13.5495
Ndufs5	104.718	106.894	107.518	103.967	254.368	259.755	257.236	257.668
Acot13	36.6481	54.6357	71.8824	66.5235	104.654	110.326	170.316	162.443
Rala	36.0986	48.5685	64.5311	60.9922	81.7813	113.847	151.32	150.659
Gm4737	0.843825	5.73045	7.38371	3.31183	15.0061	12.323	9.85925	6.99544
Ctsz	179.142	193.213	157.504	188.697	606.003	272.065	440.856	477.938
Usmg5	571.362	821.492	899.351	843.951	1496.62	2197.33	1962.57	1831.16
Ube2m	72.0821	78.1133	91.981	100.649	101.892	256.094	262.052	191.113
Tmem242	13.0236	15.529	13.5976	12.5255	37.519	36.6673	33.1986	26.6627
Parp12	3.00507	7.98125	6.46656	4.7682	13.3343	12.9503	12.7983	14.5153
Mrps25	20.1118	29.0889	32.5594	34.471	57.6853	80.9234	81.4707	57.8069
Ghitm	241.263	279.236	259.286	288.156	593.308	444.929	713.227	810.823
Bola3	27.3055	27.7131	19.9305	22.2238	49.6157	62.9089	65.4484	55.8463
Nmrk1	4.60947	6.67482	9.03234	7.72823	13.3333	16.9036	14.7392	21.7276
Dnmt3a	7.54177	9.36581	7.61047	12.1058	21.6214	16.0751	26.7246	23.5029
Gstm5	16.3898	24.9961	22.8714	16.1001	51.4844	43.7754	58.7691	40.807
Pgk1	134.234	167.612	223.758	171.552	288.502	491.515	463.409	404.189
Hddc2	15.4557	9.52338	22.3524	28.3889	39.0105	53.6613	55.9375	34.7673
St6galnac6	6.14465	7.68283	4.91541	5.01039	12.4762	16.1172	15.6039	12.5081
Cdc34	58.8457	59.8913	49.3838	42.7776	114.134	126.552	136.328	128.634
Nbdy	59.7266	115.151	118.735	92.5625	216.793	228.738	237.204	233.392
Armcx2	3.28235	2.92758	4.92583	1.90602	15.9354	5.22642	5.64428	7.73487
Habp4	6.95249	6.54266	5.8156	11.6241	12.8893	21.9799	19.1075	18.9841
Klc1	12.7219	10.0397	15.5872	11.3548	36.051	37.3924	31.3227	17.7621
Cops9	176.027	255.059	340.922	317.599	403.767	766.17	733.113	637.827
Psma3	586.612	627.828	705.204	713.81	1894.05	1613.93	1479.57	1376.79
Rcan1	7.93924	7.67892	9.32673	8.42791	17.1455	20.3612	18.2856	23.288
Mlf2	76.3217	82.9187	66.2144	59.5938	182.471	181.621	176.838	146.288
Pdap1	5.70865	4.57156	6.77208	11.6195	13.8061	20.3786	20.1701	13.3486
Got1	13.9688	15.0581	13.62	12.3058	40.4508	24.4174	34.0384	34.2417
Slc37a2	6.53285	8.2242	4.94255	8.59685	17.8948	22.4943	14.5409	13.146
Katnbl1	13.2649	12.4667	11.7542	12.4672	45.2831	23.8879	22.1449	32.4481
Tmem86a	7.20577	7.37454	6.13887	7.73512	51.1097	5.46203	11.7202	12.3278
Gorab	1.86705	4.08769	4.39797	3.51665	15.7917	3.49005	8.60374	7.65112
Gstt1	6.25279	7.48957	5.47044	9.27423	37.219	14.5622	8.64784	14.6975
Rad23b	14.9673	15.9705	22.3708	18.9852	30.3683	38.2654	45.7001	52.4804
Atp6v1g1	324.518	384.484	474.825	367.08	712.841	821.001	1021.15	1034.7
Myadm	33.0898	43.7026	40.2113	45.213	257.379	57.2237	68.0938	55.6806
Lrrc59	63.2544	66.6462	69.6886	75.8564	160.502	187.952	163.024	137.919
Fastk	15.4645	17.2741	15.3071	27.4225	69.847	25.6331	39.9851	50.6242
Atp5k	72.2421	78.5946	89.8684	101.888	169.453	237.35	207.03	184.837
Tm2d1	80.955	84.666	87.9755	63.8254	317.238	126.903	160.512	184.598
Pin4	18.4189	27.9229	19.3101	26.5254	55.4666	34.0157	50.6517	76.6636
Pdzd11	33.4724	63.6595	65.2299	51.4172	123.878	120.823	138.201	115.703
Isg15	5.83676	8.79953	3.05562	5.12018	11.9208	14.5075	13.6149	14.009
Mrps7	12.6003	18.6049	15.5232	17.5525	32.1737	40.6236	35.8712	39.7694
Zfp993	6.87686	27.4919	20.7668	21.6696	18.3751	35.665	58.8835	60.5577
Ndufa2	146.714	151.691	176.021	179.919	311.208	411.347	415.736	372.907
Snrpd1	96.633	97.4106	125.425	104.297	288.543	283.674	227.422	204.59
Mrpl54	61.2866	42.4799	23.8045	39.3973	127.775	92.231	95.8818	93.0217
Pdcd5	150.563	146.539	205.409	194.896	336.253	460.769	407.218	407.972
Akr1b3	89.8992	105.307	99.6963	126.778	230.84	256.457	255.058	236.534
Rassf1	16.8562	20.6937	18.3788	23.8838	59.7819	32.2768	46.0635	51.7051
Gas2l1	22.0164	15.2791	4.64586	9.67544	41.5031	27.2361	32.5825	27.8871
Eif1a	84.4111	92.7301	97.7231	93.9056	298.191	171.812	190.265	222.118
Ola1	26.6536	38.3734	37.9229	40.1686	82.9552	104.254	83.9656	62.9977
Eno1	379.229	518.736	471.41	439.777	1398.74	1156.03	962.697	799.297
Ndufa5	127.945	155.64	183.648	178.274	304.478	415.69	389.425	372.885
Cox7a2	209.362	235.396	307.923	285.375	483.03	684.675	619.752	593.064
Hspa4	54.3178	84.8483	82.6644	70.8556	230.277	174.657	145.76	144.12
Gusb	37.6946	54.1525	52.3588	53.3309	132.341	101.243	101.397	125.577
Rbm3	167.955	183.551	257.055	208.164	564.267	505.411	432.215	416.04
Cebpb	39.5227	61.4707	28.7934	38.3978	104.175	59.1445	117.355	113.605
Ddit3	45.1924	33.4208	27.2933	36.7409	105.731	22.6619	94.637	123.072
Sav1	4.31179	3.06246	5.25591	3.3906	8.41256	11.1547	11.2942	6.76445
Gnpnat1	71.9206	75.9775	70.7013	80.7666	207.905	115.62	139.302	241.385
Polk	4.31069	3.32912	3.31741	4.12367	20.5145	6.97325	4.33843	7.74685
Stk3	15.7053	12.6666	19.9426	18.6993	42.5345	35.6879	32.0151	46.3808
Gm14295	6.67562	4.77361	11.7954	4.07609	24.6988	20.5826	16.0986	9.71889
Rnf11	75.8067	113.243	104.487	82.5807	233.36	206.635	211.221	215.614
Rps2	842.306	835.738	723.056	751.335	1448.94	1884.3	2127	1740.55
Pdlim2	41.6759	30.8927	27.2535	36.3802	106.546	81.6496	74.0252	63.1943
Mfsd12	4.69307	6.49117	3.93	4.97713	15.0963	5.74605	13.6318	13.0947
Arl2	14.942	14.1882	9.07647	9.27083	43.0802	20.0453	32.8115	20.064
Atp5l	741.545	875.275	1102.97	983.113	1681.81	2293.49	2204.95	2162.86
Nqo1	8.56197	18.5846	19.6257	15.735	44.2924	35.8378	41.2812	24.203
Psmd1	46.7831	67.5296	60.1271	62.7603	145.718	129.331	131.784	135.93
Eaf1	14.563	15.2948	14.7476	13.6916	37.9105	31.4084	33.5911	31.6622
Ndufaf6	9.2009	15.4659	21.8157	13.2664	40.1826	16.3783	43.3827	40.0053
R3hcc1	7.81447	7.86827	5.80245	7.05752	18.3864	13.8037	17.6984	16.0376
Ube2l3	118	141.662	142.969	135.9	310.401	301.783	324.908	289.14
Ndufb2	79.5472	102.735	134.534	131.566	218.821	282.697	281.85	228.876
Mrpl27	28.1382	28.6464	39.6065	39.3526	72.2551	80.057	90.0972	66.1908
Timm13	98.4616	84.5523	53.194	61.9284	184.584	150.328	201.775	157.837
Aga	21.7621	26.1631	25.435	23.4085	132.648	30.028	41.12	43.6069
Fastkd3	16.7001	23.555	19.9615	24.0232	58.2282	54.3989	43.0559	38.7269
Mrps10	20.0128	23.3258	25.8477	28.206	37.8396	59.7797	58.4948	60.8682
Fam120a	11.0518	13.1675	21.6748	17.6755	28.3893	35.9483	46.2658	31.6407
Sept2	86.437	107.038	109.701	91.0633	216.071	252.689	213.204	208.441
Fam91a1	7.95538	8.5891	9.05893	8.3625	26.2238	18.5099	19.6339	14.7153
Dnajc18	3.11016	4.15802	6.45278	7.76289	17.4291	7.88969	14.9246	9.89616
Rpp40	4.01756	8.13817	11.9115	8.37543	16.9484	21.3355	15.2653	19.9717
Alg14	10.8262	7.58668	10.2578	5.7485	33.9674	18.2456	16.5776	15.1948
Hspa9	88.0271	109.422	111.452	143.155	233.765	206.165	275.256	292.957
Lxn	35.1131	45.1495	59.3246	48.1091	133.782	107.603	95.6943	92.9126
Rpl38	204.467	225.011	266.132	238.413	487.986	533.271	574.264	493.19
Nutf2-ps1	90.3181	85.2703	108.592	114.592	231.561	233.404	224.44	210.442
Ctps	9.65759	17.0633	15.858	16.1963	61.7493	35.1228	23.6401	21.188
Smim15	33.607	37.5836	47.7119	49.8606	128.28	96.8185	85.0099	78.886
Pclaf	13.56	14.1772	25.8292	16.9564	39.7773	74.1692	26.2922	22.2323
Txn2	108.419	103.496	97.8731	126.757	213.692	245.116	275.516	239.942
Ufm1	80.9133	115.724	117.478	139.469	198.75	269.788	262.46	266.453
Mrfap1	160.036	193.724	195.877	224.471	402.713	419.909	437.823	459.081
Fkbp11	4.26814	8.86768	3.56495	6.76123	35.808	8.83081	10.2133	6.81622
Zc3h13	6.59384	3.34441	6.35122	7.59661	2.85157	16.4209	14.8633	18.4081
Rnf7	54.173	59.0336	64.5587	61.5602	125.163	137.168	140.333	129.86
Commd1	68.5724	77.932	73.7837	73.6717	108.824	163.138	182.598	188.966
Mvp	20.6409	18.1601	8.19508	15.3789	49.1831	28.0536	38.9922	30.4395
Ccnc	18.8492	25.5921	28.3764	26.344	84.0445	48.7223	59.6504	38.0777
Atp5mpl	329.435	395.119	535.224	542.412	827.254	1184.95	982.279	980.722
Trip6	7.56356	8.89103	3.8806	4.77876	28.8125	11.2612	10.1384	11.6114
Akr1c13	20.1612	41.5338	38.5542	40.2537	32.5333	96.7661	91.0173	82.5875
Sgk1	22.4909	21.354	18.2264	24.2175	123.695	22.2351	33.949	39.8166
Wipi1	6.67914	8.17441	10.081	7.45279	20.5317	18.2863	18.2701	15.9101
Bri3bp	18.6377	16.9161	12.3957	12.0661	66.3656	14.4403	28.1181	37.7964
Sumf1	10.8465	17.292	12.6253	13.185	51.7515	21.4417	26.035	27.4337
Slc11a2	8.1202	6.3259	9.31405	8.08501	22.7631	11.3828	19.1938	19.3025
Cox6b1	403.684	381.264	340.377	400.425	715.952	871.573	866.48	915.53
Ccl5	82.9768	76.0481	56.3364	68.6225	56.9928	132.758	199.362	227.172
Tuba1b	121.5	138.201	133.067	131.046	342.812	401.908	266.158	181.045
Ldha	695.22	783.197	834.333	696.019	1849.9	2219.66	1566.4	1150.17
Mdm2	54.4003	65.2886	69.6074	62.7923	242.556	89.4247	124.026	134.271
Oat	31.8727	30.4471	32.5591	36.0775	107.403	80.2649	63.7625	51.1456
Tsen15	13.5562	19.4488	22.6641	19.1154	39.5589	49.5374	39.4553	36.6318
Rgs1	18.0337	27.1075	25.0138	29.4421	48.4887	21.8588	58.6759	90.5626
Sec23a	10.7722	17.3148	13.3572	14.3013	53.335	27.1394	27.5862	22.2127
Ccdc50	10.474	14.8588	14.5551	12.6359	23.1486	31.5175	30.8149	28.854
Parvb	5.61913	3.40292	3.63965	4.72724	13.6327	10.7535	8.84992	7.66719
Pdlim1	50.5965	32.6203	27.1104	44.6537	135.889	93.5866	83.0382	53.6091
Acot2	4.19768	3.67319	4.75631	3.58416	13.2043	3.30232	9.59745	11.7141
Polr2k	160.821	160.788	225.476	178.466	389.342	391.742	387.713	428.774
Tmem69	15.7174	39.2177	35.2432	44.0443	85.1413	91.4912	68.6447	54.8121
Tnfrsf22	1.9724	5.75637	3.62231	4.83183	22.6188	5.09664	6.95104	6.08508
Fbxo25	5.65415	3.43082	3.43747	4.19836	21.0942	5.75308	8.61963	6.49531
Ctsd	613.017	944.45	769.631	712.007	2095.44	1137.25	1848.29	1714.59
Plekha3	31.5993	26.5606	66.0146	52.6359	69.037	120.707	117.786	77.7423
Mrpl12	29.3595	26.5634	21.4567	28.2514	63.6299	59.3994	64.4974	48.113
Otud6b	23.909	32.657	27.78	27.5523	51.6425	69.6107	59.3235	62.6916
Arl3	30.6839	26.1246	23.3955	23.7181	58.8462	49.3808	60.678	61.7832
Tmem256	98.5908	109.045	113.975	120.519	176.613	247.579	288.755	242.096
Filip1l	9.89017	4.39425	7.58806	11.7339	50.0882	11.941	13.2381	11.0891
Pbdc1	28.9799	36.0195	35.2167	42.4176	69.7957	85.0446	77.3015	78.3777
Crem	22.709	34.977	33.5053	30.4366	35.6996	81.6786	82.0963	60.7952
Ciao2b	24.9813	27.3812	18.3507	25.2005	46.8263	48.5421	63.9238	50.6559
Magohb	29.0322	28.9105	45.8547	23.1819	91.2995	75.3769	73.7821	48.6355
Mrto4	23.189	23.3669	28.3124	22.0853	60.1678	62.8768	47.3467	45.414
Pdcl3	43.0261	55.4358	76.031	63.8384	146.764	148.125	143.719	89.9494
Mtch2	91.945	135.035	123.151	140.086	259.976	248.654	290.156	267.423
P4ha1	6.59322	8.19994	10.3451	7.90127	50.3417	9.99235	11.1994	12.2136
Gng12	82.6858	106.906	125.657	84.0784	222.763	208.462	216.971	224.227
Med29	12.8921	10.4393	9.40814	12.9368	29.3413	27.4893	25.9031	19.3978
Dhps	15.5076	17.2262	18.3827	22.6058	36.2936	35.7804	50.2181	37.6221
Smdt1	161.094	154.144	188.289	186.214	262.089	441.662	392.455	386.722
6720489N17Rik	8.9351	4.73391	4.61484	3.8542	19.5271	13.8484	9.30143	9.78858
Cenpk	12.6346	15.9005	22.9461	19.5151	67.6105	50.9849	22.5734	25.1716
Atp6v1f	254.025	241.935	242.353	236.196	379.885	431.51	640.74	641.987
Psmd14	190.225	293.536	255.204	264.32	777.726	540.526	469.205	462.719
Psmb6	277.208	271.699	269.767	279.951	506.189	519.139	686.379	663.569
Traf4	6.81443	4.88009	2.79605	4.35833	20.7311	9.05596	8.43225	7.47026
Mrs2	7.09764	7.84867	5.23087	7.42053	12.064	17.3817	16.5121	13.8599
Slc25a30	1.86883	2.76342	6.73342	4.54528	6.54742	6.86345	9.13977	11.6672
Npm1	673.642	810.101	1131.83	886.915	1807.44	1774.74	2022.01	1967.56
Hsp90aa1	144.496	193.616	153.006	130.159	419.317	372.204	334.916	255.437
Hax1	94.1772	131.29	152.309	144.422	217.618	259.471	331.274	306.501
Ubqln2	2.23522	4.34782	5.52997	3.16584	11.0667	7.02739	8.17127	7.87483
Dctn3	59.4194	68.3459	73.9814	72.0988	131.625	138.999	158.444	160.33
1700021F05Rik	12.6634	17.1339	14.4412	14.446	22.1639	28.8912	34.083	39.8567
Fggy	3.10986	6.04501	2.40113	7.10452	10.2484	9.56395	10.333	10.1815
Kif5b	54.6139	77.1544	78.5855	81.3687	124.996	193.334	168.125	138.668
Hypk	126.571	139.555	164.725	159.344	273.546	338.057	317.166	338.868
Rpl12	7.78939	10.3103	4.77961	7.82806	8.31758	15.4984	18.3461	22.9886
Tjap1	4.58963	3.75491	1.85448	5.20237	17.9939	7.96376	6.29522	5.27223
Ppa1	37.6591	38.1855	48.0415	42.0073	91.1558	110.566	82.9903	76.1708
1110008P14Rik	26.5864	34.2822	32.938	35.9233	57.8927	62.0123	85.7824	71.2348
Comtd1	11.8002	16.5947	8.98147	10.5856	29.2022	18.1717	31.1796	26.8656
Mkks	16.5859	17.6234	19.6939	13.0918	30.543	37.7092	39.1948	36.7829
Zrsr2	8.57748	14.0447	18.3488	19.2684	24.4215	25.6734	39.6019	37.6013
Siva1	113.029	106.828	83.8673	82.8001	286.584	228.532	185.817	165.578
Tbc1d7	9.07538	13.4535	9.65303	7.34634	25.9345	20.8226	18.7451	21.0181
Chmp3	41.4565	50.4547	50.4552	68.4451	81.9636	120.99	128.397	115.214
Gm4631	7.66807	9.23236	13.9426	9.25402	17.997	22.2331	24.7365	20.5192
Acod1	11.7883	21.5419	13.8241	18.063	34.7803	17.7178	29.5998	58.4507
Lonp1	8.46325	8.06362	7.23165	6.87874	24.1968	10.8178	17.6866	16.1561
Gtf2h1	22.3822	26.3655	39.146	31.0801	72.4107	55.1376	62.7857	67.4937
Rmdn2	3.22996	10.6434	11.7487	11.4602	35.1648	13.0839	19.7893	17.5073
Orc4	78.8553	86.3283	101.106	91.5376	340.142	179.978	149.516	148.911
Glrx5	71.2146	79.2307	64.9382	72.526	152.127	166.227	170.541	131.668
Denr	79.1676	91.3285	112.294	96.7218	172.082	181.77	212.067	239.533
Znhit1	31.9785	44.6091	34.2048	30.5795	71.4918	63.0044	87.7744	79.896
Lgmn	20.4063	19.6152	17.5656	24.5331	51.8394	39.6357	50.0608	37.9873
Uba3	28.7045	40.6454	30.7111	38.777	95.7383	66.9604	78.6548	62.3402
Ndufa11	130.29	109.429	77.9514	111.987	321.211	196.866	223.272	218.303
Gnb1	117.426	145.095	130.851	153.456	281.99	307.427	313.919	265.436
Coq10b	24.2226	31.6377	28.4508	23.4899	110.821	44.0725	48.9754	44.7798
Phb	50.0106	58.834	49.9605	58.0795	112.169	124.418	116.109	110.844
Swi5	208.623	265.184	298.034	335.274	479.517	686.447	587.527	584.214
Ccl25	1.26192	5.99353	6.17444	4.27217	8.57978	7.6404	12.4288	9.11657
Pkib	19.1563	12.0092	15.0842	26.6189	18.2761	47.864	36.4896	50.4897
Slc25a10	7.58379	5.53953	4.61057	5.53863	17.542	13.6224	11.821	9.25881
Mpv17	30.6174	42.4727	47.8651	50.7031	113.42	79.0997	99.0486	79.886
Eef1e1	21.0511	24.3502	21.0064	27.3926	53.6634	45.2845	57.1505	45.0346
Ddias	3.13696	6.0035	5.96133	8.25007	30.2247	11.6181	7.67787	6.56651
Ipo7	11.2083	21.1588	23.8212	15.1353	48.9723	32.7854	38.6078	34.256
Golt1b	36.4226	31.2809	38.8107	34.69	153.306	54.0153	48.7502	71.998
Ankrd40	9.61513	15.7369	14.955	16.0713	12.535	36.3652	36.4536	30.9221
Gm10131	161.212	153.577	227.371	215.748	350.276	471.989	422.242	360.216
Gnpda2	28.1409	28.2897	30.598	29.3416	95.7393	52.0762	61.5934	49.2621
Cdk4	156.834	144.479	115.5	123.067	356.963	260.913	303.324	253.901
Trappc2l	50.4434	47.689	64.2843	71.1526	109.066	152.177	127.707	104.531
Ap2s1	82.3025	127.263	142.947	127.317	201.299	322.31	264.693	214.731
Ppia	1249.46	1400.39	1589.6	1758.9	2713.29	3868.49	3328.45	2709.29
Map3k10	5.53673	5.38066	4.9047	3.60599	5.21031	11.4286	15.2684	8.7761
Lzts2	3.82716	8.62938	3.0764	5.15456	30.6981	4.79187	9.22232	6.633
Wrb	11.427	12.2017	12.9141	11.4136	39.6019	19.1574	24.3576	23.0812
Commd6	89.9742	101.173	129.346	124.88	132.369	225.942	285.116	272.919
Nptn	152.815	183.378	197.27	176.098	1060.71	185.267	191.66	302.468
Mrps15	29.738	42.3375	45.1031	37.4229	63.9812	91.2978	86.5047	79.8362
Aen	27.8778	21.8591	19.5978	23.2769	83.1669	42.3571	43.7232	39.4438
Lgals8	29.9945	28.1459	44.5512	46.7504	83.7244	63.001	79.5879	90.357
Abcb1b	4.539	8.89953	9.28691	6.7582	12.7311	14.6333	16.599	17.4531
Kctd5	14.4246	12.7254	17.0835	16.3786	43.0521	30.2849	31.3581	26.9765
Prelid1	124.214	142.89	122.703	114.36	260.151	303.326	292.82	211.945
Card19	131.429	151.054	103.348	85.1954	185.097	209.696	310.602	279.621
Eny2	113.189	149.924	169.539	162.757	320.821	319.272	285.676	326.3
Hcfc1r1	31.6472	22.7168	32.5996	24.8286	51.2225	62.3256	71.4032	51.3491
Prpf31	31.4371	37.4911	39.449	42.3022	71.5361	87.4639	83.4427	72.8386
Mrps24	66.3019	52.2341	48.4961	42.9973	102.012	119.378	113.581	110.569
Cmtm3	14.5536	17.0098	13.7911	14.7795	50.38	22.2199	32.0661	27.891
Pdp1	3.44218	8.34894	8.07141	9.52537	18.0043	12.3416	16.3453	15.4495
Atp5e	143.571	145.175	138.174	138.772	224.949	317.369	327.828	302.807
Timm8a1	42.4391	65.6503	67.6932	60.8486	155.924	130.136	108.108	110.162
Pofut2	7.0255	7.47363	6.1339	4.56369	33.6427	6.6914	8.11968	12.1912
Hmgn3	26.4571	29.1098	38.2815	36.1581	80.5814	77.4033	51.5541	67.6426
Psme2	196.584	217.979	190.986	208.88	342.224	418.305	460.399	466.13
Lgalsl	4.41351	3.66398	2.84075	5.05956	13.1848	6.472	6.09098	9.68774
Ndufb4	44.2683	51.2269	94.4806	61.6262	115.498	126.626	139.129	142.468
Ccdc58	43.9053	35.6777	30.9611	45.484	69.8434	86.6033	90.1404	79.773
Mmp14	11.3965	14.071	9.97637	8.84299	70.4023	13.173	17.98	9.11769
Rps19bp1	14.9078	15.7892	11.0328	12.0094	26.0333	26.5561	29.7227	30.2151
Nedd8	201.461	199.803	232.678	234.343	350.254	479.741	511.002	451.615
Smyd5	5.2473	8.57581	5.66975	7.32039	19.2521	10.2458	13.6383	14.2446
Rnf149	43.3036	63.4759	45.4519	48.844	126.027	59.1235	113.596	127.536
Vamp4	41.2395	46.3371	55.9491	48.9059	72.8128	88.3712	113.101	120.008
Cox5a	381.964	502.234	482.497	535.49	857.812	1037.95	1063.69	967.871
Rap2b	4.04935	4.05012	4.49383	3.50808	11.0887	8.10967	7.29492	8.0825
Ipo5	20.4222	18.6737	16.8966	19.6555	38.8391	40.5006	40.9641	38.2101
Mrpl14	46.4514	49.0597	39.9718	36.4374	105.012	87.269	88.5676	83.6068
Cflar	16.2772	32.1473	38.4171	38.7464	34.0147	76.6057	70.1994	72.3689
Atp6v0c	386.272	500.487	388.073	370.366	1082.44	558.795	838.87	1012.32
Akr7a5	10.2276	13.8252	6.8015	7.34286	31.9531	16.9151	18.6233	16.6764
Arl6	12.8776	23.801	20.1375	17.8346	49.0382	27.6729	35.9604	45.4178
Dnlz	5.37156	7.63088	4.7391	5.32164	14.4671	11.0395	13.4111	9.89188
Fkbp3	124.764	160.341	185.157	138.317	313.499	373.236	294.031	283.56
Polr2f	26.965	32.8049	21.6349	27.6465	71.6609	55.5551	56.264	48.0194
Pja1	26.2802	26.5952	29.6547	27.6948	88.3527	50.8188	54.8953	44.9904
4930503L19Rik	12.8288	6.08758	14.3264	7.52075	28.619	17.5727	22.0392	20.6896
Cenpv	3.8478	5.55265	6.80621	5.68921	9.97272	10.4108	14.0917	11.2459
Psmb5	175.989	194.293	174.218	167.171	363.723	375.906	409.648	330.752
Hsbp1	176.749	181.036	241.818	239.069	312.423	487.002	475.267	435.662
Arl16	14.2739	10.7968	13.2382	10.645	31.7759	29.1287	22.3517	21.527
Plekhb2	50.3408	56.7266	54.7759	40.9477	72.2055	124.538	121.659	95.7078
Tfrc	13.3529	19.0723	19.9958	12.2079	79.5146	35.673	20.8136	14.7501
Mcrip2	9.09518	8.16196	5.3467	5.15956	14.2272	10.8263	19.9945	13.6281
Osgin2	19.2181	18.9296	19.2401	22.483	39.579	23.8799	48.7404	52.9615
Snx10	27.1632	44.857	57.667	39.6703	84.2185	68.8443	88.3911	105.408
Rab22a	13.2131	15.0447	15.1961	12.4048	28.0206	26.7733	29.7191	30.454
Fer	6.35224	12.8441	7.66737	15.4069	32.6137	21.05	15.9404	20.8552
Vps36	19.0843	22.668	22.1646	24.8136	38.1109	46.0462	47.6318	48.9786
Mea1	67.1339	71.5236	76.9827	65.8544	114.897	138.688	178.419	141.733
Arl1	63.6956	92.4946	111.728	90.3032	211.403	189.45	164.191	177.921
Atp5j2	97.6562	98.5213	114.383	112.076	201.441	238.466	223.968	203.582
Slc25a24	22.9715	31.8577	41.7027	28.8951	80.8878	55.8321	59.0918	66.2531
1810022K09Rik	221.335	234.425	313.031	293.578	553.167	595.66	497.82	541.971
Psph	16.9974	19.8848	16.3125	17.8711	65.2583	19.6495	33.4826	37.9282
Msto1	9.35305	8.04265	9.79455	12.8411	25.1727	21.3703	24.1896	13.8454
Tarbp2	14.6474	12.3361	7.82605	8.68373	28.5818	26.7409	22.293	15.6663
Med9	10.5318	7.97884	11.4037	10.7153	18.1951	21.4608	22.3425	21.3914
Ndufs6	103.168	113.108	102.859	119.981	211.346	216.566	253.965	217.529
Tomm20	71.3799	56.6664	48.9769	64.4275	176.27	94.4378	118.388	126.489
Rab3ip	7.63643	4.46857	4.73106	8.01343	13.9162	13.9523	12.165	12.1628
Mrps36	60.2898	52.0006	66.9857	66.0952	124.098	125.572	131.416	123.37
Csde1	202.734	219.032	232.017	253.435	376.587	493.365	501.651	464.894
Higd1a	94.0549	117.546	142.494	143.043	215.641	290.747	268.257	231.669
Ptp4a1	90.927	133.354	128.689	108.304	289.794	225.849	223.978	215.932
Crk	34.3349	40.6887	39.9971	35.5385	97.9237	71.7145	74.8372	69.0025
Cdk5	10.8975	14.8175	11.5134	17.9213	26.3961	23.5399	29.8803	31.9254
Ntpcr	8.09662	11.1063	8.30993	11.1829	16.2725	21.7285	23.2581	16.7473
Agap3	11.4715	8.60308	8.4213	6.0738	13.4205	18.346	22.5247	16.5129
Erh	150.87	163.323	189.312	187.878	302.061	449.973	348.396	303.284
March5	37.5792	51.6998	49.254	44.0025	115.005	91.3887	87.5529	84.235
Ubxn1	63.3022	61.92	47.708	51.1891	73.5305	92.438	152.901	131.563
Atp5g3	256.327	346.936	382.206	420.949	814.931	772.558	708.311	593.455
Igfbp4	35.8303	40.5009	39.1338	34.5392	182.25	63.5559	52.8837	44.6404
Arhgdia	200.942	184.377	127.196	162.962	294.003	348.307	380.513	353.624
Lpxn	60.4812	28.0323	28.2948	52.9685	47.2234	78.7353	105.202	112.875
Cln8	7.48139	6.9955	5.34182	3.62424	20.2964	6.369	11.1083	13.2704
Sec31a	38.1877	42.6522	51.4376	44.4969	130.985	84.3567	84.8288	71.832
Armcx3	15.3696	21.8784	16.9369	19.3528	64.3173	24.4755	34.5518	34.6022
Msantd4	10.0872	23.2133	15.9747	12.7541	54.7237	24.402	26.7277	27.3077
Hspd1	86.5355	101.558	101.288	104.644	247.764	208.73	190.765	167.29
Cox19	45.3361	43.3842	38.3074	31.2666	95.6242	78.6974	75.1477	79.1464
Tomm5	171.827	172.261	182.85	198.804	271.743	422.843	374.816	383.388
Polr1d	66.9367	76.0881	82.9297	89.8333	135.281	174.005	153.962	170.746
Ankrd13c	19.2154	19.2402	15.6595	17.8875	42.953	30.2827	39.3794	35.7707
Lrrc58	15.522	17.1601	20.848	16.1708	37.6226	27.8998	36.3764	39.9071
Cox7c	108.985	111.747	60.9568	77.5844	244.451	176.244	200.28	137.426
Tuba1c	67.3931	94.7204	115.441	73.1736	210.117	227.204	173.104	114.793
Naa20	66.5288	86.3436	103.531	100.837	159.959	193.917	188.135	174.852
Tor1aip2	32.3616	47.223	55.6962	46.0344	130.325	65.3965	84.8305	95.6819
Ywhae	142.58	198.664	192.304	183.528	305.867	402.509	365.837	357.049
Cisd1	34.0572	31.9476	33.8476	34.661	73.694	72.1257	67.3303	60.998
Nxt2	4.54927	11.7214	13.9775	10.1067	24.7338	16.1188	22.3822	19.3038
Rheb	160.292	176.524	204.529	177.944	422.205	336.787	342.06	365.493
Pin1	13.4773	12.2167	9.52843	11.0214	25.7963	25.6389	24.3059	19.306
Lamtor5	195.177	225.455	249.282	253.595	336.809	488.06	509.965	493.672
Mrpl55	42.1836	37.8846	29.3035	38.4909	85.271	60.8218	76.403	80.9157
Sptssa	146.473	176.404	218.305	161.137	364.51	361.274	348.634	342.869
Arpp19	112.656	121.843	142.692	139.958	183.841	274.316	289.053	276.52
Hprt	149.496	175.362	190.049	174.799	397.621	456.754	310.881	248.279
Mrpl13	45.0633	49.9816	65.7268	56.4504	100.247	121.103	122.365	91.4185
Cmpk1	137.027	162.416	174.551	120.123	289.278	315.357	300.561	288.342
Gipc1	28.5877	29.9585	15.6519	18.7131	62.9707	41.2471	53.1723	37.2653
Washc5	23.5026	27.6471	22.821	27.9835	48.7734	41.0339	62.2631	52.3442
Ran	146.744	165.602	180.719	178.572	320.798	411.018	327.023	290.137
Slc25a1	30.1114	30.5831	23.5022	27.4117	78.151	62.6782	54.1219	37.976
Fubp3	13.033	11.99	8.69888	7.86088	25.0284	17.1592	21.987	21.3588
Pik3c2a	7.70027	4.95253	7.98019	7.75468	26.2346	10.3884	16.4075	8.64527
Mospd2	10.5919	13.9532	22.2478	12.6246	26.8512	28.1727	32.2297	30.9693
Slc35f6	9.33288	8.01699	7.42942	5.6523	35.1302	5.39697	12.5192	15.6786
Ifi27l2a	55.4466	59.5433	38.7218	67.4142	46.0013	186.031	124.939	80.3043
Sh3glb2	18.3899	10.4909	5.1476	12.2095	30.4765	19.4229	24.9956	22.8014
Ctnnb1	92.9155	144.369	140.481	161.213	308.079	271.347	278.645	227.857
Ell2	8.97285	14.5261	17.4761	17.0207	24.231	31.813	27.4634	30.7498
Rtraf	61.2134	78.4823	88.0792	107.832	139.385	182.396	182.4	158.227
Pmm1	14.1249	11.1082	8.27801	10.9689	30.0489	25.952	22.7836	14.2096
Cmc1	43.0641	52.7972	68.6428	67.4779	97.8912	120.471	133.263	105.875
Slc2a1	10.6796	10.0861	7.70827	8.13723	49.3131	9.3045	13.294	12.7795
Arl8a	32.6035	48.1124	56.9102	50.9972	76.3143	79.7466	110.238	102.856
Ascc2	5.62158	5.41774	4.82295	7.00018	12.285	9.28686	11.7903	12.4312
Cdk8	4.33011	5.04983	5.85943	4.17576	13.5183	11.3972	7.86916	7.33189
Dpysl2	26.7171	24.6531	20.7892	27.0482	35.5406	75.8245	49.6819	35.6888
3110082I17Rik	8.87576	6.9151	10.3901	6.41823	17.677	17.3255	20.0453	11.1763
Slc39a1	5.49174	7.5477	7.53142	6.26128	12.0531	9.43829	13.5265	17.8622
Tspan3	40.1607	43.3375	49.1975	49.2932	271.925	48.4147	55.3996	49.4057
Gm17018	15.108	16.5245	20.2299	17.1095	33.0158	33.4759	32.5691	37.1975
Zfp995	9.59419	1.71076	8.2965	2.37113	17.121	6.30317	11.7496	13.1954
Pmpcb	40.0079	44.4755	41.1885	41.3383	93.124	89.1273	78.062	73.5683
Ubap2	11.4319	9.86525	9.70884	12.2462	20.5718	27.6532	20.1432	17.9496
Ndufaf5	5.20174	5.59532	7.02475	8.05594	16.2457	12.6628	11.7623	11.848
Llph	28.1165	35.2254	35.9124	30.7198	53.8183	62.3962	72.3038	65.8302
Coa7	7.85596	6.33884	3.4297	4.66666	10.2968	6.9233	12.1873	15.3395
Thop1	5.34222	6.35596	5.6887	5.48276	15.9824	9.8277	12.1043	8.88275
Mcts1	101.539	132.083	173.698	132.031	266.725	296.095	246.24	254.626
Gtpbp8	26.4917	32.3162	34.3097	37.0384	96.0125	37.2482	53.7921	79.3318
Bri3	16.009	11.2491	26.0069	15.6978	27.1591	31.5589	40.1384	37.019
Trappc6b	118.579	134.047	154.09	150.878	205.109	277.492	302.086	293.759
Pdlim7	30.5492	41.1745	25.5381	23.0216	73.7388	57.4037	64.9989	46.5797
Acaa1a	25.8533	30.055	18.7928	27.4691	60.2167	43.8384	59.3469	41.6646
Srp54a	138.826	179.718	226.078	171.217	504.471	332.971	338.35	276.558
Nutf2	17.8466	19.0663	13.6054	6.63026	47.5312	25.4607	31.6411	16.9342
Cfap298	10.5387	9.03841	5.0053	11.9092	18.8318	21.7655	17.7525	14.7238
Gng2	21.6089	20.3873	19.6409	19.7283	24.0519	38.3205	44.3918	49.9596
Ndufa4	492.229	631.491	693.341	653.912	1410.6	1288.7	1139.98	1061.36
Mrps21	111.077	112.172	136.731	133.312	238.497	274.884	251.758	205.025
Ndufv3	58.3439	63.9051	66.8668	76.6666	112.444	150.514	143.085	111.87
Pi4k2a	6.72933	6.81765	6.54495	7.07509	10.0973	10.146	17.2874	15.0437
Calm1	520.214	539.906	707.435	610.273	1195.73	1413.33	1155.59	928.642
Cox6a1	236.503	238.745	252.968	243.62	547.811	422.558	515.364	443.155
Klhl26	4.45627	5.77539	2.69421	2.87671	15.6071	5.82658	8.06748	4.6525
Mdm4	12.6657	11.4497	16.4646	25.0284	21.0738	28.1556	26.7873	50.1323
Dap	44.5006	43.7885	45.4268	42.9312	85.4041	107.277	87.7711	68.108
Aimp2	24.1088	25.764	17.8557	20.6794	62.4585	42.0036	43.4823	32.3931
Krt10	2.81361	4.06681	12.2988	6.95764	17.6409	13.7112	13.5183	9.25299
Eef1d	89.6899	86.6672	75.2917	73.1509	170.376	164.627	176.057	132.593
Cul4a	45.451	70.9178	66.3055	42.9283	172.827	101.438	122.04	66.5206
Ykt6	17.2479	17.814	22.8246	22.4665	27.743	41.5651	44.3956	40.5627
Bex3	43.2151	49.0779	62.0958	64.8277	104.507	130.685	109.879	84.3362
Sdhaf4	40.4233	51.5093	75.3695	71.4441	98.4506	121.191	117.339	123.559
Camk1	40.2311	45.8877	39.8035	42.6208	71.1013	85.1418	93.9109	76.5189
Calu	42.8359	60.2688	63.1633	64.968	322.953	64.0798	76.5913	59.7917
Trappc3	27.2458	34.2149	32.936	37.8407	60.319	53.8163	74.5591	67.3033
Htatsf1	19.9974	22.2297	23.4937	29.4368	18.6774	52.4618	61.3487	47.3125
Mtmr2	24.3619	23.2363	22.2538	26.9221	54.6786	43.2172	42.249	51.0679
Vps26a	92.2604	119.85	127.137	114.025	184.996	188.553	228.718	267.865
Jpt2	29.075	44.4884	41.8899	40.5084	73.4233	105.871	69.8237	55.6214
Gfer	17.8915	10.5268	10.6954	12.7556	29.5047	22.0237	26.0257	26.3769
Dctn6	49.304	75.2836	84.451	58.2461	145.657	143.737	128.378	107.342
Idh3a	45.1127	42.029	52.6225	56.7139	115.108	113.271	91.4558	70.8419
Picalm	31.7887	31.3243	56.8802	44.8455	107.924	75.0617	78.6886	67.8809
Spred1	9.65106	13.4659	12.8939	9.68154	19.8649	25.5713	22.0549	20.8431
Fxr1	17.0738	28.3794	35.3958	26.3057	46.4842	50.5907	44.5035	64.278
Sar1b	58.2857	88.7896	99.1578	83.3673	232.094	156.632	142.864	129.06
Chchd3	45.5062	54.5717	71.9052	54.2499	79.5767	112.701	119.995	118.338
Nln	8.9165	11.0427	7.00223	10.2444	33.7747	21.2031	10.7003	12.7641
Dync1i2	31.7453	37.5488	42.2006	38.0215	61.0068	77.9847	77.1994	70.4436
Dnajc15	131.138	131.624	140.466	161.893	179.945	305.357	298.997	289.957
Cenpw	6.29987	13.2923	17.9176	12.0696	25.0247	34.8989	22.0944	15.1615
Snrpe	530.209	585.084	806.202	611.584	1313.01	1328.46	1136.05	1146.21
Smim1	5.58522	4.82069	5.47009	5.52301	14.2866	9.44693	10.1568	9.37164
Tyw5	11.4222	24.8682	22.7817	28.2037	59.3035	43.3067	39.6267	31.173
4931406C07Rik	2.04746	4.10674	5.74882	7.15505	9.2158	8.39739	8.89043	10.4483
Vdac1	36.8527	39.7667	66.97	59.8453	99.0305	100.14	100.98	92.8897
Itgb1	85.3652	101.015	83.9982	84.7557	479.915	91.485	112.77	109.85
Pomgnt1	8.06551	6.49138	7.3329	7.13916	24.4099	12.1338	11.8325	11.6316
Tma7	541.713	602.131	816.559	701.208	844.382	1558.34	1356.91	1271.98
Chchd2	491.091	548.802	668.827	584.579	1062.46	1192.69	1089.13	1064.89
Sdcbp	603.927	859.72	813.389	759.877	1130.4	1277.21	1511.63	1823.35
Serf2	351.307	378.251	303.396	326.249	549.092	705.484	773.129	581.491
Mlkl	4.39335	10.9978	13.0906	8.10716	20.0476	19.0184	18.1641	14.0965
Cox8a	264.331	252.235	271.51	264.156	486.601	526.191	538.899	477.223
Got2	33.9569	34.502	29.8616	30.3843	85.3398	57.5103	60.1718	53.0376
Nap1l1	131.743	174.989	179.124	173.307	291.155	387.192	317.7	268.828
Rpl27	222.904	247.934	336.52	305.17	468.558	580.413	547.814	527.713
Spc25	28.7722	48.816	58.4208	45.1399	127.61	124.111	64.7584	48.0601
Ndufa8	81.6965	91.5908	77.4653	66.6601	166.455	152.577	163.41	134.926
Adam8	42.2836	53.2538	42.6939	34.9984	139.946	70.8145	74.7673	66.8146
Pdha1	42.0018	49.2901	56.9455	50.6313	103.616	94.3252	96.2635	90.098
Cyb5b	32.1967	34.1442	35.6696	34.0697	64.5759	84.5467	60.6447	53.4808
Ccdc90b	11.6765	16.087	15.2443	15.4113	35.9625	24.233	28.3527	25.8999
Cwc15	95.7208	106.437	157.861	130.911	219.211	237.347	267.274	215.015
Acy1	5.47093	6.01507	3.68181	8.06604	15.2404	11.9634	12.1503	6.89887
Gsn	140.747	186.649	125.712	139.151	437.963	307.401	274.462	174.075
Sec61b	233.735	291.82	359.543	252.724	553.807	608.583	520.403	503.143
Arfip1	27.0413	25.7723	25.79	21.2632	83.8701	43.0375	37.915	39.5509
Arfgap3	7.31687	10.9515	11.2066	7.42582	27.9561	13.0544	18.7717	14.4733
Cox17	161.818	156.698	205.968	186.009	263.15	344.892	370.567	364.765
Ufsp2	38.2811	59.7323	56.135	46.2389	106.566	103.753	89.7825	86.2289
Tmem199	17.5209	23.1995	28.9631	35.4385	45.4632	47.3814	53.4284	53.1728
Mrpl42	133.502	136.326	169.764	164.964	194.867	367.344	317.36	259.088
AI413582	47.5407	60.6416	47.9579	58.5381	89.6227	84.3658	119.477	113.927
Dimt1	6.29928	5.49597	6.70065	9.86564	21.7002	12.03	12.7615	10.7953
Nudt19	70.0096	88.8725	105.614	109.149	143.008	215.988	168.008	178.034
Tmem159	11.8078	20.9313	13.3043	16.0853	48.443	25.003	25.4906	25.6472
Csf1r	27.4457	53.3353	38.0371	40.4007	87.0974	59.7838	79.1905	80.0521
Tcp11l1	16.9585	25.9561	18.4984	18.8381	18.5119	40.5759	51.7179	38.3765
Eif4e	263.82	335.54	356.428	336.913	655.223	732.175	546.194	549.81
Stk25	17.6233	25.3104	21.6497	30.5004	63.673	39.8911	49.2106	34.1829
Rcbtb1	10.9381	8.529	10.9559	8.646	19.0846	15.7984	21.3183	19.2963
Apool	23.7542	46.0492	39.1778	45.5238	83.8179	65.2157	68.4796	78.9099
Ndufc2	128.274	154.26	145.925	119.241	372.546	237.76	233.484	237.502
Eif3a	80.8801	99.0687	123.718	152.702	173.02	231.182	236.335	217.896
Mpi	9.15599	12.2261	12.9885	13.9364	23.7718	21.5035	25.2289	21.6787
Sfr1	91.2984	97.4364	127.535	100.251	204.77	204.287	194.559	193.27
Lsm5	45.0775	72.399	85.9971	63.2794	160.263	133.212	112.642	111.787
Lamtor1	79.7968	90.236	79.5802	75.7667	127.41	160.074	175.547	151.989
Psmb7	32.4844	48.5585	57.3143	62.6374	79.9993	99.8183	106.324	91.3384
Dera	30.36	29.6152	28.0052	26.8059	64.9188	59.3391	55.1151	43.5197
2610001J05Rik	66.2676	90.6204	111.202	82.1585	144.661	177.467	156.978	179.462
Psmb2	174.051	185.553	186.246	197.18	385.945	373.364	338.084	326.018
Atp5j	699.472	960.95	1096.39	1013.57	1590.04	1981.59	1855.86	1658.53
Etfrf1	30.0423	25.2134	26.8855	25.0165	52.7005	37.0855	56.4625	58.8184
Galk2	34.4165	45.4701	47.1721	44.2297	87.679	92.5608	79.8938	66.4838
Cetn4	4.46141	3.47302	4.52321	5.98054	5.41932	11.5802	8.66372	8.73298
Polr3d	7.61336	3.82328	3.56019	6.47142	16.8547	9.11694	8.45219	9.43443
Tmem14c	74.6383	93.527	94.1253	95.0305	165.977	173.372	167.548	166.532
Snrpa1	39.7356	48.7662	47.1325	60.7196	81.2776	116.465	91.5528	79.7455
Fos	6.35645	5.93023	11.0747	5.65185	12.7899	19.1141	13.3706	10.152
Spata6	17.921	23.4895	18.3781	17.0806	34.2884	43.7167	40.9436	26.5744
Btg3	30.8211	28.3994	28.4544	32.528	86.9736	59.442	41.4984	50.1272
Nqo2	23.7659	38.7057	54.7411	48.7137	65.8142	82.5535	92.3105	68.786
Zfp637	20.5724	21.6696	19.7981	21.2537	55.303	30.8256	49.2665	27.7343
Scpep1	40.4062	35.932	32.4288	45.8064	141.389	36.1898	68.9562	69.3547
Marcks	37.6815	28.0954	27.5069	27.0654	63.9276	51.2262	55.5055	60.9325
Gpx4	320.663	317.657	254.807	256.315	530.823	446.837	600.055	600.127
Nf2	11.6944	18.2135	20.9262	10.2849	18.6369	47.297	25.1897	22.8417
Bloc1s2	62.8199	81.7675	96.2771	76.3834	119.244	153.603	157.037	158.351
Ccdc6	5.17049	7.58608	8.39735	7.46224	8.39796	14.7988	13.9017	15.3516
Timm22	19.6717	14.2354	16.4782	19.5419	46.7862	36.6386	27.4834	26.6563
Dnajc4	7.74695	6.87525	4.66661	9.50671	13.6717	9.23061	15.9333	16.0156
Trip13	8.02105	11.4701	20.7328	14.5143	37.0079	33.3288	21.7737	15.3176
1810043G02Rik	7.78192	6.53614	5.60413	6.68891	14.7593	11.8608	16.8322	7.81999
Ahsa2	27.0011	50.3922	32.4346	22.4898	61.1401	71.5163	61.5494	55.0779
Comt	9.45771	12.0282	12.6305	11.8615	40.6911	19.0448	18.5999	14.5427
Trak1	6.05127	4.11083	5.02728	6.14593	6.22856	9.79953	10.1699	13.253
Id3	79.4189	42.2604	40.0384	61.7411	354.741	50.0738	64.4552	48.146
Insl6	5.17938	7.20525	9.23824	11.0924	11.3116	15.0259	16.5935	17.3648
Nae1	80.2348	82.8439	119.982	107.986	286.426	170.419	136.638	170.958
Psmc5	76.6759	83.7769	76.5635	83.7029	154.031	145.966	150.342	151.003
Mtch1	103.444	105.976	98.0393	98.0981	210.356	206.28	189.651	161.494
Ctnna1	20.9734	25.6089	28.9539	30.4994	59.87	55.7407	46.5222	39.3682
Aktip	21.3101	26.9267	28.5334	28.168	36.3766	44.3513	55.7248	55.8365
Tmem192	37.885	44.761	46.3127	45.3175	65.6384	62.4775	87.1983	105.446
N6amt1	2.85755	4.85162	5.64318	4.77679	9.47895	7.90792	8.25278	8.40547
Mrrf	7.1202	20.637	20.6498	20.4013	16.8033	32.0722	42.8541	32.8481
Cyb5d1	8.93644	11.92	8.31082	8.58602	19.4786	22.2666	17.1291	12.6073
Itsn1	3.53255	6.2167	4.28346	10.09	8.97949	18.1998	10.2542	7.51155
Lamp1	204.044	281.353	291.359	250.447	953.19	264.772	399.266	447.245
Tomm40	31.8355	27.0799	14.7037	22.2492	69.6842	41.8415	45.7682	32.9421
Mvk	6.62244	5.5184	1.84499	5.06973	13.7881	8.33078	10.4239	5.53733
Ccdc124	25.0333	22.3588	11.0127	15.6177	39.5578	30.3015	39.4499	32.9432
Clpb	7.9166	6.4557	10.4108	14.054	36.1803	16.0329	17.7981	9.3621
Lhfpl2	7.96311	9.12779	14.0501	8.99437	33.2676	7.26862	14.1038	25.0831
Anp32b	110.803	146.089	165.75	140.318	105.178	310.319	293.16	303.753
Cbr1	11.617	10.775	8.24494	10.7363	24.209	17.1647	15.4185	22.5112
Dtd2	5.80609	8.90387	10.7859	10.3645	14.5729	11.3441	18.8801	21.2059
Mrps18a	42.2873	34.1605	47.9191	39.3332	64.4363	68.4945	75.801	94.4779
Lamtor3	55.9623	66.5952	71.697	62.8	105.858	95.0646	137.944	135.264
Scrn3	3.27214	9.3087	9.17504	6.70917	11.7346	14.4261	12.4935	13.6268
Plekha1	10.2876	18.2719	18.6356	18.6205	24.8219	26.7826	32.919	35.3043
Dnajc19	132.26	163.237	183.73	199.042	263.016	323.435	348.873	306.533
Stam	34.1601	45.9214	35.6651	23.3268	106.84	54.9735	60.5734	50.4519
Pafah1b2	44.8166	47.554	48.6186	55.0594	87.6495	104.116	97.8194	74.6838
Fam45a	31.1796	29.5228	33.906	24.753	57.164	50.2244	59.7336	55.7078
Rsrc1	5.34517	7.66994	8.26853	8.84485	15.9489	13.739	14.0591	12.4663
Ndufa13	54.0238	58.6248	51.6862	48.176	91.7512	101.204	111.04	89.4168
Ggct	7.39008	8.89952	7.86177	17.1393	18.6775	20.1256	17.8061	19.5726
Ube2v1	175.817	147.321	184.283	189.285	282.003	367.353	339.555	297.713
Naa38	53.7129	63.5376	74.6323	55.525	126.575	114.371	111.895	108.86
Ddt	9.33242	14.5156	13.4019	18.2582	43.4337	19.6239	28.1027	17.64
Irf2bpl	6.74561	5.19382	4.07534	4.34728	14.8132	5.47978	8.30768	11.329
Stx2	12.3986	18.4852	14.7058	11.9941	20.8999	32.6729	27.5836	23.9408
Phtf1	9.78082	15.2705	12.508	14.293	15.8553	26.0764	28.3754	23.2202
Mrpl35	57.6855	59.3451	68.3759	68.481	84.69	113.195	131.271	130.905
Marcksl1	32.3218	29.7855	26.6156	29.2108	58.2032	70.4507	51.5499	41.0048
Mrpl17	77.1114	90.9294	72.2599	61.5124	154.251	128.186	145.206	134.73
Tmem29	25.3153	35.7589	33.4356	36.7371	48.3475	60.766	65.5153	63.2646
Pdrg1	52.9113	66.1514	66.5818	63.8162	109.902	121.987	124.467	101.836
Cenph	2.49937	6.78408	10.3569	7.80161	16.7065	16.8679	9.79269	9.19634
Cops5	102.004	121.191	128.094	124.727	261.892	244.595	197.811	185.289
Vps50	12.1749	25.7566	23.3939	17.2369	45.7268	32.6336	34.3006	34.2401
Zswim7	11.4553	9.40214	9.58695	11.8694	19.1132	19.6876	22.5944	16.9852
Slc39a13	10.0141	10.6759	8.07904	8.41716	52.9274	7.48929	9.92988	11.5737
Cct2	136.854	172.077	213.846	186.298	345.336	326.11	327.783	307.354
Setd6	10.6575	12.5772	7.86122	14.6671	22.4944	17.9865	21.6564	22.5029
Slc19a2	6.78346	6.40175	7.38936	5.96911	39.3138	6.8351	4.49261	8.21451
Pam16	18.8083	23.9017	26.1916	21.4871	53.0869	47.3545	48.3815	21.7037
H2afj	63.1702	64.9993	34.1468	44.1758	119.586	80.1434	101.737	89.685
Gm29094	29.015	28.5225	35.1914	49.8293	53.5159	65.4265	69.3744	70.4344
Clybl	2.82286	7.05309	8.36917	6.79653	11.3674	11.9766	16.2989	6.63385
Usp14	114.283	163.694	162.398	136.664	326.507	270.745	275.846	203.325
1110004F10Rik	124.172	114.936	137.145	138.748	283.138	213.661	229.125	233.36
Trappc2	44.3752	33.7873	36.0735	36.466	78.7559	63.0806	71.1527	67.9976
Lap3	23.8828	19.9613	17.7239	22.7714	49.1236	42.8946	39.906	27.4338
Gnl1	9.73218	10.2573	6.40383	7.81408	16.3339	14.6636	17.0307	15.2584
Ccdc43	9.57174	10.9671	12.5744	14.3418	20.6417	21.7531	20.7277	23.3305
Ier3ip1	81.4424	110.154	112.164	93.7599	211.93	159.208	170.989	191.712
Dgcr6	11.099	6.67541	11.75	10.2538	17.486	17.3378	21.716	17.1115
Slc25a3	221.136	260.88	293.278	288.92	456.61	515.371	497.178	468.326
Myo5a	6.09682	12.2084	19.625	15.2772	27.4385	22.9619	20.5581	26.823
Tubg1	8.80409	5.79667	8.99856	8.54633	18.4549	16.189	13.6346	12.4623
Uba5	23.1401	28.3696	33.2357	34.1707	58.8004	59.5712	57.4398	42.7849
Ppic	15.8867	24.4476	20.8651	22.2172	124.362	16.727	23.5201	18.6752
Zbtb8os	49.7673	51.2794	50.8289	48.6809	88.1644	96.7781	99.3284	81.8508
Cox5b	243.728	292.756	329.642	316.38	512.279	511.446	596.967	528.288
Golga7	107.302	113.895	127.574	112.14	236.51	200.721	192.409	219.491
Rnf126	10.933	8.39405	5.53139	4.83589	10.8581	12.237	16.5603	15.0264
Aplp2	31.031	29.1105	38.555	32.804	149.777	27.4135	41.7962	51.8362
Stxbp1	5.50247	3.77608	4.42482	4.46625	12.6858	8.58063	7.54949	6.17675
Atp5d	143.278	122.265	79.9257	87.7992	252.965	186.069	209.178	171.299
Tcp1	185.387	215.583	176.733	224.99	463.785	387.027	339.57	303.993
Wdr55	10.2141	19.0917	16.4357	13.9328	21.4561	26.0651	30.5607	28.4316
Psmd2	82.8657	93.3511	80.6163	79.6462	174.683	156.977	152.359	135.074
Necap2	42.3022	45.1397	31.3563	40.1249	62.8686	66.8296	83.8967	73.6899
Minos1	163.131	229.372	255.656	252.017	322.828	480.799	431.311	373.336
Zfp560	39.642	56.2296	59.901	63.1622	68.1188	84.1501	102.701	131.924
Sco2	6.00947	6.50917	4.85949	4.30174	22.9445	4.68274	7.40472	9.47685
Gapdh	492.644	621.781	824.578	552.381	1042.36	1342.69	1058.26	1051.4
Aasdhppt	12.1893	15.1243	19.0349	16.0498	38.6071	22.1247	24.7297	30.473
Lyrm1	6.53627	8.23591	7.75252	4.66851	16.8665	11.0817	12.2655	10.9005
Anapc11	54.9895	58.3615	48.7737	47.9518	87.2649	89.7152	98.9777	103.316
Cyb5r1	36.0275	52.8347	70.809	53.2651	106.451	48.0816	103.366	128.939
Cd200r4	8.16033	11.3483	22.3718	9.01848	30.002	10.2034	19.4418	35.0856
Cacybp	106.776	129.253	137.565	135.17	291.303	240.54	212.381	193.212
Copb2	55.6855	57.5006	68.5815	60.3138	140.614	118.504	92.0056	96.4065
Rps21	165.891	167.265	237.005	198.572	293.964	343.763	369.607	366.916
Cfdp1	42.1195	51.7777	49.1398	57.2052	61.269	96.2475	103.117	93.3227
Psat1	73.8562	80.646	95.0449	84.2278	193.767	139.461	159.705	122.933
Rabep1	8.12661	8.24815	11.3728	12.6027	13.5288	18.6745	20.5473	18.7263
Eif1ax	29.7092	31.5198	32.6815	32.5633	59.7446	59.2599	53.97	55.9165
Dnase1l1	9.9077	21.1253	21.3385	14.2014	29.0692	24.0873	33.1857	32.7097
Pkm	664.453	978.592	881.509	773.086	1414.96	1671.94	1632.29	1207.17
Prkrip1	15.4469	17.5589	9.56286	11.8567	22.112	25.1889	26.2338	24.7981
Sec13	66.802	60.0567	60.6693	69.1915	136.745	132.88	112.92	89.0222
Mrpl37	32.3583	27.4267	24.3871	39.9763	55.8718	64.718	56.5865	47.9609
Bhlhe41	9.0099	6.44276	2.75212	4.86587	11.8681	8.14782	9.5126	13.5538
Dph3	56.4977	65.7312	79.1892	82.0949	98.4236	127.93	129.785	144.291
Usp16	34.3512	42.9793	47.481	52.6371	78.3683	86.5698	73.6451	78.9666
Mrps22	11.1811	17.86	24.8209	17.5064	42.6343	28.3976	27.9932	32.3566
Mrpl30	116.866	135.711	147.344	150.265	192.364	261.805	254.1	264.082
Ap3s1	253.858	451.091	618.097	318.868	722.867	731.833	720.97	754.073
Clic4	94.4353	86.877	78.7666	96.4275	185.644	167.925	158.401	139.066
Rangrf	8.8523	14.9395	16.4545	20.4923	33.4739	31.8353	21.6972	23.5371
Rwdd4a	10.1821	12.8772	15.8868	27.3193	24.9912	31.0256	34.941	26.5202
0610012G03Rik	21.959	26.0182	21.0767	21.4683	26.1625	41.0479	48.5536	43.0251
Dlat	29.7498	36.9826	40.6947	35.9548	62.0754	73.7722	64.1047	56.5175
2810004N23Rik	14.4043	11.3082	12.7311	9.17926	18.6089	16.9651	22.8561	26.9509
Anapc13	40.3015	29.7193	32.6573	38.3621	60.8055	62.4635	63.8012	66.2973
Zfp91	6.42499	7.18072	9.06055	7.82633	5.3284	14.5609	17.4755	15.3132
Lbhd1	47.2154	43.8275	52.4604	68.9548	107.058	105.999	85.4224	86.399
Hnrnpa3	39.0769	50.2633	80.7134	56.9307	82.6865	103.132	101.323	112.498
Rab11a	526.219	810.362	885.62	854.414	1301.12	1575.1	1368.05	1228.29
Enoph1	14.6376	17.6246	11.6355	17.8579	28.2191	30.0704	26.5871	25.9935
Sdhb	130.336	137.232	156.039	153.732	230.957	275.303	283.809	236.179
Med21	104.566	159.102	174.202	157.524	313.86	255.278	251.502	252.839
March8	10.7996	22.5669	25.4341	16.6837	23.9873	36.2646	26.1403	45.1223
Tsg101	140.235	209.952	222.755	229.039	450.53	343.542	348.914	310.108
Ddx1	70.6859	130.654	142.411	124.305	230.806	216.904	210.567	179.784
Fam174a	47.3126	52.0655	66.1196	46.6111	108.35	86.4997	82.0223	105.361
Drap1	50.8431	56.065	62.6849	52.883	67.3556	107.15	115.908	98.6944
Dok2	34.2717	26.2942	16.8839	17.1868	42.7563	61.457	39.9938	29.8746
Rad51	5.74824	4.30063	5.71196	5.49878	12.4097	13.7008	7.54467	5.78335
Clta	105.425	110.759	140.251	129.071	178.888	248.155	220.68	208.329
Mtfr1	24.2411	36.5429	36.3674	35.1066	62.9534	52.7886	65.7058	54.3183
Ccdc91	7.07286	11.1357	11.7918	9.67356	14.21	16.981	21.0487	17.2219
Esrra	4.99514	6.59239	5.25109	3.85204	8.79643	7.07548	9.63138	11.3338
Hsd17b10	59.8749	75.2533	61.449	69.7741	119.122	120.444	124.121	109.824
Pgs1	17.1221	17.7046	16.2652	17.0168	34.7073	29.2246	33.3329	25.4457
Chchd6	10.6575	11.4747	7.31388	8.60651	20.7393	16.3427	15.6184	16.5818
Pmm2	20.0605	29.5094	32.9689	38.8248	51.8179	47.7644	58.5711	55.4904
Bcas2	44.2148	49.4331	56.0957	47.2404	83.5591	93.4843	80.8033	90.5635
Rnd3	7.42945	12.5235	7.60247	11.3487	42.4311	8.60959	12.0201	14.5245
Nfs1	26.994	25.6667	28.595	36.3773	43.4439	53.2428	66.0278	44.3274
Abcf2	26.5055	27.2365	21.2383	26.3598	56.5185	47.1837	43.8699	36.4975
Gm16867	5.48764	6.69578	7.55647	4.86127	13.8581	8.35436	11.7797	10.7312
Mbd3	55.8486	45.4071	35.5101	39.2364	74.5345	82.9175	88.2423	69.4995
Snapin	47.3903	52.2132	55.7056	61.3256	98.0839	87.3504	93.3696	104.844
Bet1	63.0258	78.2382	119.983	54.5963	137.823	138.268	130.921	152.33
Stub1	49.0927	56.6335	38.4022	40.0502	96.643	77.6962	92.254	66.1004
Eif2s1	231.842	270.849	252.613	247.154	566.11	458.503	375.73	411.794
Fam8a1	8.10164	6.78831	9.54905	5.42407	15.1073	9.26432	17.2245	12.2836
Set	116.119	118.958	163.543	159.685	243.316	262.959	258.326	222.591
Atp5o	159.435	181.16	177.538	218.035	277.293	359.965	356.12	297.435
Mocs2	29.5495	40.6817	44.9499	43.3324	61.0853	58.047	83.3524	74.1566
Ripk3	26.039	29.8145	34.2204	35.5481	84.1259	58.878	55.3175	33.5462
Rhob	9.10172	9.15572	11.2043	5.91427	30.7974	11.2079	13.4283	12.6919
Pnpt1	23.9027	20.4862	19.6469	27.1521	62.1479	46.4165	34.9409	26.4345
Tmem183a	43.4687	49.4931	43.4639	47.3112	54.6713	102.132	79.6718	82.8239
Slc48a1	129.001	191.439	189.026	172.196	264.379	266.218	356.636	302.459
5031439G07Rik	17.1296	13.2237	10.9008	19.2382	8.37219	31.5344	44.3636	20.4959
Txnl1	106.254	153.749	152.022	129.795	311.772	228.33	218.18	216.627
Ten1	57.693	51.7861	42.9533	41.2829	68.297	74.9759	97.3743	99.3324
Wdr11	5.65285	12.0718	10.004	11.3736	20.396	17.0264	13.5114	18.519
Map2k1	42.9861	47.9658	58.2627	45.2145	91.4177	88.0039	83.964	81.0733
Vamp7	18.7878	21.2035	28.7657	21.379	55.7724	37.2769	35.6493	35.2553
Rplp2	347.894	338.481	370.935	326.095	513.703	649.058	692.093	568.712
Glrx2	59.3108	74.6799	98.3916	92.396	114.137	157.977	168.406	123.583
Gnb4	13.0304	20.6798	13.3129	15.5591	49.2553	27.6313	20.3514	20.2456
Cdk1	32.6555	57.994	61.8152	41.6842	143.865	117.317	49.8801	52.8121
Pola1	8.83154	11.281	12.5442	8.46921	21.8808	19.1135	17.3875	15.3399
Babam1	26.7473	32.0174	27.6875	26.9241	54.1086	50.1542	52.7396	43.5948
Fam89b	52.6927	50.1484	36.3452	34.1545	73.8312	62.2299	90.0648	81.2458
Ptpn11	4.91967	6.69715	9.79869	7.84792	11.3035	13.6415	11.7144	14.1827
Hnrnpa1	252.794	333.404	389.699	337.978	477.554	661.897	563.484	575.077
Grpel1	23.4299	24.7096	24.9791	24.6335	38.1549	47.6843	47.3491	37.7651
Etf1	34.1915	43.8532	43.6947	43.5887	83.9559	70.4416	66.7789	71.7159
Ndufb8	246.812	273.483	357.673	374.508	448.656	664.304	602.419	462.151
2700062C07Rik	14.6511	16.2178	16.7163	19.7024	31.0978	24.9958	34.7642	27.6192
Nans	35.7829	31.2349	23.1581	15.4257	49.0074	56.4918	44.4949	40.1986
U2af1l4	24.9516	23.3734	23.7888	37.6212	51.0146	44.0437	49.5903	48.2735
Aven	11.9832	12.1045	7.94367	9.61324	5.66959	21.4935	22.3318	21.7045
Pex19	27.5949	31.9607	27.884	25.9444	49.0696	49.5366	57.3902	43.1939
Trappc4	75.456	92.4984	86.3492	103.938	176.527	146.7	161	147.826
Ndufa1	464.086	557.181	672.444	633.42	941.51	939.078	1016.25	1144.49
Sars	65.2929	69.477	56.2604	69.6354	126.659	78.2353	131.285	125.053
Gm49369	284.497	520.722	400.755	394.118	1098.57	461.543	704.008	648.975
Akt1	74.5511	81.1661	61.6597	65.582	105.006	148.986	149.498	92.1927
Srp19	133.868	172.278	213.479	167.207	296.385	321.476	279.855	300.106
Lrrc75a	7.13335	6.05879	6.73369	6.19253	7.00763	10.3239	13.9604	13.528
Fpgt	4.2224	5.2532	7.66493	4.35006	15.3206	8.32755	9.31432	6.69823
Fam136a	53.0916	49.2033	50.8242	62.853	90.4025	93.4012	86.9705	106.58
Pop4	8.5824	6.94588	9.68865	12.0442	20.442	16.8209	18.0506	11.5276
Sms	15.5748	19.7846	21.5382	13.4098	31.5907	35.3831	32.9214	23.9063
Commd9	8.00694	10.0465	6.13302	7.07337	14.9619	13.0886	13.8974	13.2385
Alkbh6	24.3973	16.8335	19.7973	25.682	34.4205	31.0194	46.3448	39.9531
Wdr46	10.8293	9.3114	13.9379	12.6881	24.6102	19.3513	20.248	18.9519
Bmi1	40.3758	26.8095	45.2985	50.8583	68.9478	61.2497	78.4038	77.4362
Ywhaq	222.47	249.435	279.455	254.651	473.395	513.299	437.747	346.513
Tpt1	1523.38	1972.08	2463.13	2144.99	2388.73	3826.18	3871.27	3700.34
Cox18	13.7525	11.7889	8.34455	6.46452	17.7397	17.8149	17.4049	18.5401
2210016F16Rik	14.6202	15.5484	12.9216	16.0732	19.8488	27.4774	29.209	25.2614
Pomp	175.201	200.38	167.161	197.724	277.489	359.036	359.133	285.202
Tsta3	28.988	22.0094	19.1968	19.0833	59.8411	33.539	36.7911	33.8521
Hdac8	28.4611	36.7532	41.8111	40.726	12.8046	19.198	15.9201	14.2048
Sft2d2	30.4056	37.9674	37.9858	35.6163	15.6563	14.6139	10.8659	19.7964
Tmub2	27.0795	33.3712	24.6315	26.7332	24.5295	11.3049	7.36875	9.00078
Kdm5c	14.2924	12.5603	11.5367	9.39797	4.12922	7.63313	3.35308	5.18343
B3galnt2	31.6894	39.882	43.9329	46.4629	23.8706	13.2472	15.6419	18.5794
Rnf38	17.6047	21.2327	26.6406	21.987	9.05913	11.3925	8.0611	8.82725
Pot1a	30.8449	40.3723	41.0659	39.0492	22.2437	14.7039	11.2205	18.7067
Cd300lb	65.1068	170.873	154.428	116.09	55.9641	50.4323	49.2112	58.4468
Endod1	22.1636	19.2897	19.7418	19.9724	16.0156	9.18923	6.15414	6.03947
Arhgap17	16.3303	17.913	14.1783	18.1939	9.96711	7.91751	5.29639	6.36437
H2afy	138.48	173.411	175.804	148.496	96.2291	82.7361	57.805	45.7708
Phka2	8.85734	11.8005	8.50972	16.174	7.57825	5.46418	1.41728	5.59841
Man1a2	27.5653	51.6824	38.9724	43.1812	31.9696	15.4787	11.6876	14.0565
Iqsec1	12.6877	10.6152	8.33535	11.9785	3.61545	4.61492	4.57935	5.43344
Cdk2	34.7474	31.949	41.8308	33.0801	21.5393	21.3753	13.4682	6.39592
Rbm15b	16.6408	13.9753	8.28516	10.0807	3.92402	6.44159	6.77383	3.50308
Ebi3	22.6552	31.3246	33.7808	26.8567	15.2881	10.4758	12.3879	11.5289
Pfkfb3	10.321	8.75456	11.3519	9.69051	6.1593	5.02674	4.06376	2.59589
Hsd17b11	6.31331	10.7379	17.3631	11.7039	10.2377	3.78579	2.96499	4.12438
Cds2	39.3593	51.8986	51.5431	41.2524	40.0127	9.24373	10.8185	23.7494
Rsbn1l	15.3127	9.81887	15.2036	15.7622	7.45038	9.58118	3.12695	4.51093
Nop53	122.227	116.09	78.6214	93.2804	56.6598	38.1673	49.7681	35.6563
Papss2	10.3656	18.3341	19.4424	13.0832	10.3289	6.52203	4.47846	5.80195
Smg9	15.1758	16.997	13.8445	12.3477	6.6733	2.96336	5.94702	9.43562
N4bp2l1	34.0604	36.5145	35.8352	41.6888	9.328	14.0725	15.5691	21.13
Chd8	11.1253	7.53567	10.7841	11.2774	9.50213	2.99094	3.86469	2.88019
Sgk3	29.4691	38.9089	36.3698	33.021	12.8905	18.3912	11.3591	15.2211
Slc15a4	57.2908	59.7266	72.4551	63.4821	45.6565	28.2672	20.5986	19.7234
Hibch	19.7413	33.4414	35.5461	39.2212	19.4929	15.7995	11.9145	8.56297
Pknox1	15.2683	9.57381	9.1153	12.8254	5.79349	7.16845	4.59895	2.79838
Crebbp	13.7798	14.6969	17.5075	18.1705	8.05775	6.31251	6.84313	6.39686
Akap8l	32.7656	33.6574	35.8629	36.6647	10.1089	10.272	16.6566	19.856
Retreg1	33.4668	43.0647	40.1213	42.1891	20.9524	16.8107	10.6569	19.9721
Tmem243	112.368	74.3965	100.159	128.343	28.0743	56.835	48.1523	37.9327
Zfp58	11.1182	10.0585	11.0228	9.51555	8.60192	4.2248	2.5791	3.69039
Ccnt2	11.8583	14.9493	20.3409	13.9728	11.1691	6.88308	4.35364	5.01936
Pik3c3	11.1193	16.1666	16.3308	16.88	8.67251	7.29506	4.81661	5.4862
Arl6ip6	20.2284	43.0486	36.9196	43.1425	22.2607	17.8795	9.53497	12.2912
Efcab14	22.345	31.5475	33.5337	29.0932	15.6423	11.5537	12.8086	10.2832
Trim33	7.8947	11.6134	15.1783	10.5028	7.06778	4.61188	4.83824	3.23097
Tifa	115.646	68.2145	73.198	89.768	30.0123	51.8763	32.3167	31.7041
Msl1	13.6987	18.3483	30.0981	23.1678	9.93895	8.48786	7.94175	9.56391
Parg	36.0315	54.3301	46.7846	41.9307	18.8867	23.8817	16.4129	16.3497
Rgs18	193.319	283.578	295.804	229.391	199.158	114.75	71.0038	66.6405
Dclre1b	48.6752	77.0271	60.7932	53.6976	29.8296	17.997	23.0836	31.0235
Ptdss1	65.3852	88.3422	89.7345	99.778	64.8396	34.8488	28.6495	25.5316
Tmem38b	31.4471	48.943	57.4131	39.1031	32.6458	13.7763	13.1868	19.0176
Zbtb25	22.8027	16.3043	20.3353	17.2453	15.4921	7.70097	7.57246	4.2225
Stk24	24.2269	40.4769	37.6049	31.3603	10.9356	21.6483	11.5739	10.8383
Ptgs1	43.7787	51.8549	41.9606	40.7361	36.1942	21.4632	9.71407	13.3496
Ppm1m	39.1125	35.202	35.3404	42.2259	17.0227	21.0018	11.4278	14.9373
Vps54	15.2797	21.8865	27.0759	23.9749	12.5934	9.19213	7.05769	9.15083
Zfp429	13.9549	11.2078	13.1687	18.1405	10.8985	4.62039	5.42913	4.40021
Mfsd14a	71.5374	82.095	93.3393	75.7792	63.6603	30.589	21.3068	29.5209
Tsc22d3	149.73	117.758	139.767	138.862	91.7753	41.5713	43.7333	63.485
Ulk1	8.00288	11.3926	9.76366	10.0451	5.15588	3.49049	4.09424	3.95927
Rbm43	37.4881	49.9978	47.6273	46.3938	22.971	18.7165	19.8052	15.7881
Mtss1	15.6194	9.75751	10.17	9.20306	3.26451	5.76126	4.37595	4.96665
Rxrb	38.8336	34.9671	23.6595	26.6597	13.5531	11.2087	12.6512	14.9096
Blm	10.7152	12.1852	14.164	11.5414	12.0939	4.28573	3.97764	2.44891
Thap11	27.809	38.298	33.0093	32.3085	19.2065	11.8173	14.3823	11.315
Mier3	8.97412	11.8851	12.5573	12.6063	9.12672	5.73912	3.95484	1.74328
Fbxl20	18.6741	36.0556	36.713	44.7163	32.9118	5.30939	10.4358	12.9394
Mlxip	15.1971	11.2054	11.8346	11.027	7.85536	5.32975	4.79349	3.76811
Rnf125	10.6497	19.2136	22.7179	12.283	17.7176	5.27984	2.11036	4.8691
Mios	16.2596	26.6968	26.5072	23.8943	14.4255	12.5321	9.42968	3.82559
Atp8b4	16.1971	29.4551	38.8116	22.3549	13.6725	8.75291	9.47933	12.8006
Zfp110	16.827	24.0249	21.202	27.3454	14.6505	6.60079	6.41307	10.997
Ppp3ca	90.9608	97.8703	119.742	127.876	40.4378	52.102	44.7487	42.9836
Ppif	52.8111	54.8326	44.886	50.8294	39.5425	20.6582	15.6763	15.3371
Mapk14	57.8899	83.7762	84.1609	84.2628	33.2617	39.0471	29.6843	27.3037
Wac	65.6111	82.8968	82.5871	90.0502	42.6996	25.6535	37.4744	30.4859
Prkab1	41.8524	42.1406	40.3078	39.5708	23.8579	14.8311	12.8592	19.1516
Fcrl1	29.1025	12.0173	10.7271	27.8762	7.46717	10.2504	8.94203	6.25497
Sirt7	38.1855	44.4912	38.7796	36.4507	23.7517	16.6078	14.1759	13.8163
Ptp4a3	143.747	75.8053	48.5269	76.9016	61.2412	39.2439	27.0171	25.8582
Numb	20.2598	31.8646	26.5166	20.1461	12.1295	7.79978	11.0997	10.3214
Morc2a	7.87937	11.3543	9.19111	12.2466	4.40514	4.08115	3.674	4.6659
Zfp961	15.9866	20.1782	13.0908	13.2487	10.9571	9.71396	5.39636	1.13174
Zfp780b	8.57859	11.8529	17.1068	16.463	9.10352	3.10603	3.34655	7.57158
Gmip	44.5429	59.188	43.4774	40.7908	27.0871	19.2596	19.5354	14.63
Ints12	19.9004	30.1343	30.9271	28.8159	12.8931	8.60168	11.0972	12.9543
As3mt	15.0859	18.2825	18.8448	17.9402	10.2353	8.07264	6.85622	4.80515
Tmem64	21.3256	17.5939	15.7087	21.6573	11.7857	10.3481	4.92741	6.00864
Hsdl1	65.7747	73.4163	68.512	68.4039	31.8745	27.3301	27.4363	28.9906
Tfam	39.6224	61.2606	40.5803	68.814	36.9826	17.9486	21.9913	14.5947
F11r	18.175	27.0691	23.1331	22.8173	19.7408	8.31499	5.41426	7.38685
Dgkd	51.8938	56.7921	60.7621	78.8242	14.5857	30.7417	26.7186	26.4476
Lrp10	102.484	74.8716	49.3206	56.1107	72.3425	19.2135	21.6669	17.699
Tuba8	32.018	37.7421	28.1279	30.891	30.1541	15.5388	6.17644	6.50947
St3gal4	22.631	32.453	31.9612	34.1836	16.3154	15.3782	10.4605	8.88486
Clint1	81.9312	89.0198	82.6051	84.303	45.056	38.6691	30.7929	28.8606
Ccdc28b	14.1826	16.8711	13.5794	11.5561	6.4414	7.41987	3.35485	6.10645
Phip	49.2932	54.171	55.4534	51.2291	34.9686	17.7584	19.9862	18.5898
Zfp24	26.8814	43.6374	39.6375	32.6225	20.9927	12.7388	14.7199	12.0855
B4galt1	40.5305	38.678	38.2985	39.6583	36.3841	12.0471	11.2709	11.3575
Arhgdib	2109.02	2538.43	3165.01	2515.42	855.079	1440.81	951.668	926.229
Pan3	24.8905	24.5955	42.888	33.8125	8.2493	13.2343	14.5	13.6092
Aftph	42.283	49.6199	51.2984	54.8752	21.8125	20.6546	18.2952	20.8651
Stk40	21.4187	21.014	17.2382	17.9607	11.0073	5.34928	6.50804	9.96409
Tecr	224.265	254.856	255.886	272.274	227.977	79.1095	74.8267	69.2712
Tmem173	68.5347	45.3868	41.8359	57.8377	53.189	16.3379	14.2825	14.0667
Vrk1	57.9559	58.5548	70.0512	66.7908	37.9242	32.4899	19.3989	17.9311
Phrf1	18.3243	12.079	19.4077	17.877	11.9962	3.38008	7.37604	6.4514
Txndc16	12.3387	11.9835	12.2969	17.3772	11.9127	4.14376	2.53215	5.34681
Cnbd2	10.1578	10.6013	8.88302	12.7486	4.46978	5.81646	3.27903	3.75645
Pdk2	16.6106	20.8981	10.1114	13.564	8.46259	2.84436	6.97911	7.08664
Usp38	16.1088	18.2129	14.951	15.6314	11.2154	7.51104	4.45903	4.86681
Pim2	54.4098	38.9648	27.2888	36.557	24.8484	23.5881	8.52785	10.4151
Samhd1	125.067	172.239	133.188	164.645	57.6323	88.2739	51.8097	44.0434
Ptprs	10.4849	9.57881	6.50935	12.4867	7.47032	4.84212	2.24716	2.48065
Kmt2e	158.559	140.65	181.65	175.182	107.182	65.4155	46.9545	61.4567
Os9	53.8451	60.1271	45.7795	49.5958	47.5875	15.138	15.4365	15.3329
Ppil4	38.6665	51.4253	39.7487	47.131	30.9032	15.8405	15.4842	14.0646
Gm20716	15.7629	14.0229	18.162	16.7704	13.6811	5.26929	4.69022	4.99795
Ptbp3	61.5217	66.7325	93.5265	67.3965	37.1058	32.4243	23.4424	27.1211
Xab2	27.6462	24.1936	20.9883	23.5656	17.5989	9.54948	8.07904	6.74109
Ankrd13a	114.342	147.278	150.944	109.865	51.5035	75.6708	38.4523	45.9739
Agtrap	12.0057	20.3894	19.2766	14.9268	8.126	6.95598	4.38593	7.73734
Casc3	15.9261	13.8354	14.5516	13.6208	6.56119	5.70553	5.61968	5.89782
Ankmy2	11.3705	17.0655	13.7271	18.6742	7.34087	5.92417	5.4043	6.14469
Inafm2	48.5687	64.3096	50.8508	59.6954	23.2187	24.9943	17.6205	24.5666
Triobp	46.244	59.3002	41.0752	29.6755	31.9458	15.9185	13.8363	14.1498
Slc25a53	15.3433	7.06508	14.6482	15.5061	7.17036	5.73837	4.57003	4.37221
Tmc6	19.7284	19.8892	24.9624	27.6894	18.4605	5.80294	5.76974	9.89657
Fbxl5	83.9089	110.345	103.863	108.976	67.1857	38.6779	39.0364	28.1486
Taz	25.1886	20.6749	33.6989	33.902	13.8034	10.8491	10.6441	11.1021
Arrdc1	38.604	51.7871	39.3663	35.3221	24.7685	15.5694	14.9454	14.0462
Ncapd2	12.6865	17.5118	26.1412	13.4091	15.4338	7.43427	2.39679	5.0255
Pink1	45.6439	55.258	51.5867	52.6706	19.1978	19.8991	21.1565	21.5615
Myc	47.6088	52.8882	35.7683	42.538	50.7861	8.68881	11.5197	10.4856
Zfp263	23.9758	26.9681	31.7079	34.5866	13.2773	10.4096	10.4656	13.1831
Cerk	50.7539	37.5247	29.4294	39.447	10.3554	18.9178	15.2452	17.0126
Tnfaip8l2	31.7524	43.495	25.3633	28.2463	15.2467	13.1939	15.6933	7.89759
Snip1	16.1078	15.1664	15.1795	17.3208	8.43833	5.75724	6.06352	6.04506
Cdc25b	14.0124	9.87657	10.8948	12.71	5.54957	6.22634	4.83688	2.73581
Golim4	20.7114	31.8612	51.4854	30.2752	31.2819	8.77676	9.93957	8.62521
Copg2	25.596	28.3958	43.2204	34.99	15.3821	10.4351	14.6074	12.8601
Lmo2	149.319	238.568	219.605	203.093	88.447	85.3103	82.646	68.9875
Fchsd2	11.0896	6.9559	10.0405	15.5766	9.27791	3.72095	3.76001	2.39118
Wdr5	28.5757	34.2902	31.7232	37.9708	16.3677	14.547	14.7255	8.2592
Entpd5	18.9356	24.0132	25.6434	25.9148	12.1207	6.98287	6.38934	12.7295
Ngly1	67.0651	81.9135	73.667	97.9424	40.2003	32.5263	28.8745	28.9101
Trf	75.9562	104.246	90.7751	86.6794	41.198	40.2715	26.0256	36.5736
Kmt5b	18.6073	36.1291	19.7116	25.1467	16.1174	10.7827	11.229	3.30284
Chst12	46.3175	63.3003	39.6726	37.1799	55.3004	11.1177	8.48641	9.70145
Zfp36l2	38.0912	51.168	58.4539	46.8017	23.443	17.5758	18.6605	18.813
Nt5c2	94.7609	177.705	144.529	159.405	111.096	49.9379	43.0775	41.0749
Skil	33.1224	31.1173	32.5696	34.5419	16.2127	12.2372	11.1047	13.9101
1600014C10Rik	41.7699	58.7229	47.2861	38.5044	28.027	20.0983	16.8422	12.2117
Sp1	9.30595	9.7825	15.4223	14.6582	5.95396	4.70302	4.72606	4.40685
Irf2bp2	19.0194	19.575	25.9001	20.2076	11.7087	7.3913	8.29817	7.36966
Txnip	55.8404	45.2654	48.6986	49.982	43.1676	16.5774	12.6754	14.7804
Susd3	43.3754	31.8793	16.1441	23.507	18.0421	12.3778	9.30771	8.30312
Ints6l	9.95307	12.4029	18.1802	18.111	6.33111	3.63679	6.82971	6.31641
Ncoa1	16.9233	6.58327	15.1719	15.6275	4.12237	4.44094	7.46662	4.89866
Banp	17.7003	24.2834	15.9327	18.9495	20.1307	4.92555	4.81038	4.40054
Gm43191	8.37514	22.4393	14.6819	18.2016	4.22691	4.59696	6.31768	8.0451
Lrrk2	17.5141	21.8002	34.5211	21.4025	11.7676	8.22231	5.84146	12.3901
Zscan29	10.9697	13.6078	17.1938	12.9758	7.8942	6.19944	4.54827	3.82402
Ptpn22	29.99	40.6616	42.5301	44.2004	12.2324	16.1162	12.6683	19.6821
Mgst1	389.33	576.822	912.628	565.24	452.561	189.524	190.816	188.482
Clk2	10.5531	11.8832	13.0283	7.57173	4.88162	4.46848	4.94484	2.81268
Vezf1	16.7936	18.2471	21.7295	21.3069	12.5333	6.49029	7.26782	6.20421
C1galt1	41.1296	41.9731	42.5018	41.2511	22.1883	17.946	14.9836	12.919
Rnf216	16.1372	10.37	10.4835	11.1172	7.38572	4.1268	3.2507	5.17516
Zfp35	25.2857	45.4148	38.6391	42.0368	20.3996	13.9895	13.9465	12.707
Ankrd28	11.0205	36.7807	23.1115	29.1649	8.98362	6.58348	12.2456	10.2551
Ctdsp2	18.0232	18.4436	19.3358	19.9111	7.69152	6.6412	8.36588	7.14438
Tmem123	211.266	162.846	169.892	220.242	123.532	87.0721	52.8836	55.0283
Vasp	50.4897	57.1509	48.317	45.8562	19.6116	22.4424	19.1511	18.1931
Klf13	50.9316	42.4591	31.6934	27.7979	23.6978	16.2791	12.297	11.2873
Nt5c3	397.668	698.326	596.39	540.789	407.414	205.888	174.779	143.653
Zfp715	13.6055	17.2174	17.4781	19.2295	17.351	3.52295	4.02277	4.60617
Rabgap1l	73.2586	115.135	97.378	102.984	82.8115	32.1146	20.7151	29.5427
Vrk3	41.4511	41.1447	39.6496	43.5221	24.5426	13.6474	16.5673	13.0032
Slc38a1	19.3145	22.003	20.2443	22.3423	16.6758	6.91902	5.55939	6.43381
Pcmtd2	19.4778	15.8769	23.7858	21.9137	12.0839	7.11084	7.22404	6.72348
Ing1	23.1756	27.0475	26.2598	26.9426	10.7938	9.84631	8.42596	11.4437
Tmem165	75.1243	122.674	147.82	114.435	88.0833	40.5444	34.4105	28.6147
4833420G17Rik	19.5801	23.7213	22.8281	23.9232	13.2535	9.20854	8.37646	5.69184
Zfp60	23.9593	22.0616	16.5403	20.7795	21.5537	6.69484	5.91045	2.31812
Rbbp6	41.6583	25.4209	43.6077	35.272	27.6724	13.4989	11.6702	8.76929
Trim14	20.7334	18.7853	19.4949	22.0485	5.85422	9.30998	6.11307	9.19517
Fbxo38	19.0878	19.1807	25.5526	31.7789	12.2443	9.6096	8.99133	7.2343
Cd93	8.68572	14.3442	16.0983	15.07	5.04381	5.88714	5.16917	4.71838
Tmub1	30.8552	23.3439	13.0976	21.3806	20.859	3.64454	6.80923	7.24085
Crtc2	28.4419	26.7883	19.8488	24.3959	10.3828	11.2137	8.769	8.68088
Hp1bp3	44.7443	75.2761	65.7875	82.1186	35.8655	27.5531	23.2728	20.0518
Stxbp5	23.7228	21.3219	25.4583	19.8143	5.15433	9.06853	9.00807	10.469
Ucp2	317.444	273.224	188.997	224.161	107.523	140.574	86.9514	61.7954
Adipor2	9.33829	13.5838	18.5812	14.4319	8.21475	4.18717	3.89845	6.09364
Slc1a5	50.029	47.7854	43.2728	53.8149	38.4503	16.3114	14.2796	13.2582
Timeless	10.8763	10.5219	10.7845	14.5909	9.94314	5.90705	2.03157	2.04082
Arhgap9	53.8854	62.7926	52.1481	46.0604	14.6333	23.981	25.8885	16.4844
Ccnd3	222.969	239.09	164.336	163.785	128.228	94.5125	54.4826	47.5395
Tm7sf3	25.0036	40.2954	35.6859	26.8576	25.5397	12.6093	8.68035	6.61983
Brd8	25.2702	26.8772	29.6203	27.6458	17.0172	11.0194	7.94515	8.64384
Cnot2	64.732	80.8532	63.3986	78.3546	45.0958	30.1906	25.6411	16.2271
Orai2	31.1965	28.9664	23.9992	22.653	19.1275	9.22899	8.71402	7.44161
Irf1	20.5132	16.0184	19.8185	23.2976	19.1321	5.28396	6.11156	3.81895
Prr14	43.3812	52.9869	43.4643	50.765	30.2004	13.6073	13.6649	20.1667
Naga	45.5833	69.0808	44.0295	42.7354	45.1071	14.8107	11.7722	14.3278
Tnfaip8	203.651	269.193	276.85	241.365	107.717	124.013	82.8367	73.2084
Zfp62	23.7806	35.2984	40.354	33.5064	25.1111	9.75446	11.1075	8.97753
Rnf139	40.2065	45.0897	45.4437	46.3818	34.7407	14.152	12.5525	12.5244
Gm28036	15.3128	9.30603	7.60118	11.3451	7.58299	2.72161	4.68167	2.95658
Arel1	12.8439	14.9668	12.6132	14.7645	7.81907	3.85436	5.93026	4.49538
Gcsam	11.1113	15.1156	8.57148	16.5095	7.01112	6.34727	2.73964	4.1991
H2-D1	1073.96	1323.61	1104.41	1219.34	716.272	388.459	370.605	428.822
Agpat2	60.6477	68.9567	61.3431	51.2044	33.2548	18.0288	21.8944	23.505
Gpd1l	41.8555	27.5457	31.8806	40.6894	13.2268	16.9774	10.103	14.3789
Lcp1	423.211	704.786	699.927	654.505	219.565	265.685	216.574	240.797
Ip6k1	30.7709	24.8415	21.4192	19.768	12.326	9.26393	5.61333	11.2019
March6	11.1864	12.4183	19.8485	14.1464	11.4178	4.66774	3.27338	4.45799
Gmpr	21.3414	23.569	11.2243	15.9723	11.4269	7.45134	5.86599	4.37854
Zfp983	9.72379	14.6452	5.84993	10.97	6.48709	4.71504	3.0058	2.30984
Hmgb2	77.3524	140.662	181.201	117.911	101.108	59.1044	22.2717	28.9155
Rasa3	39.1227	36.1295	34.1349	31.1392	20.3351	15.2016	10.8647	10.1422
Clcn3	10.4093	12.0296	10.8592	11.4993	7.84009	3.60308	4.05666	2.81772
Gucd1	19.3217	16.9651	17.2154	21.1266	14.5599	8.03677	4.26038	4.58702
Zfp236	13.8929	11.2257	12.7651	11.9602	3.01354	4.24278	4.70502	6.58592
Acsl1	23.3356	30.3502	30.8725	30.2018	6.66571	9.11885	8.48681	17.341
Zbtb24	10.7636	13.0691	14.9763	14.6465	8.48364	3.79117	4.55249	4.6829
H2-Ke6	51.4547	46.1669	31.9308	45.9621	25.2912	17.0273	17.0784	10.5064
Stk17b	112.695	108.066	117.654	107.446	52.6766	53.0948	35.2253	33.6521
Gpatch8	13.364	9.92746	15.2476	17.9755	6.97203	4.77	4.73486	5.63079
Zfp574	12.0655	13.8081	6.86165	7.56053	8.02152	2.62843	3.86213	2.12684
Klhl25	17.9344	12.5177	7.26668	15.784	11.5113	4.03749	4.97259	1.88185
Osbp	8.54845	14.6917	13.7162	14.7756	3.66313	5.78572	6.29668	3.23608
Pim1	10.7417	15.2467	10.8047	10.8097	2.36841	4.77405	3.57439	6.32786
Cnot3	22.6023	11.8368	20.9072	16.3586	9.72888	5.01033	7.52587	5.9827
Sppl3	23.9853	32.9034	44.1162	35.1969	17.4242	15.514	8.0197	11.9169
Cables2	22.5269	21.3617	18.6946	23.3501	6.57593	9.37635	8.15725	7.95292
Ctcf	30.7467	30.6066	35.8591	38.5987	16.0089	15.1691	12.7218	8.78725
F2rl3	23.6472	32.0949	20.0582	26.8551	15.1505	13.1987	3.86841	8.16105
Runx1	17.568	25.8741	30.9797	24.6387	15.4827	9.38668	6.05878	8.35045
Prkd3	11.8134	14.2185	23.3451	16.658	9.41834	5.40892	4.5967	6.39961
Il21r	55.9099	32.8167	29.783	53.3691	15.0598	17.2191	18.0471	14.6254
Igtp	17.4123	15.0832	18.0432	19.437	12.8403	6.81663	3.90607	5.05527
Rell1	10.2015	14.6457	12.7618	15.7119	8.11079	4.40121	3.89655	4.74239
Alkbh4	13.9999	10.2947	8.6732	7.97324	10.7724	2.83328	2.56515	1.77032
Trim34a	20.4603	20.0872	22.2964	26.7639	8.55945	8.66299	9.80769	6.6449
Cmpk2	31.8335	33.0044	44.0173	24.2862	10.3749	14.125	7.86986	16.808
B4galt3	29.6549	35.4385	28.111	23.0048	25.6909	8.1606	8.45159	6.49198
Stk4	89.34	119.671	107.319	135.355	55.7913	55.928	35.8166	27.3145
Slc16a3	31.0003	49.0762	30.8582	25.0172	31.2438	13.382	6.335	5.74104
Mrtfa	16.6014	16.9892	12.4722	11.7913	10.5873	4.96726	4.30267	3.77346
Kansl1l	8.77653	10.6153	14.1089	10.8154	5.23265	1.9408	4.14766	5.48371
C87436	15.7121	13.7462	14.4051	17.0661	4.42999	5.40543	4.30905	8.45167
Mogs	26.7405	23.5979	21.7883	24.6847	15.2121	10.114	7.40161	5.95236
Cenpt	11.72	16.8237	22.6574	18.8171	16.2601	4.35919	2.94013	5.74611
Dpf2	67.9014	75.1836	70.7603	66.1082	42.9405	23.6595	21.4045	23.4898
Smarcd2	73.4127	73.2335	67.721	63.5142	35.2848	30.9926	22.8281	19.0323
Foxn2	11.2884	14.5736	18.1953	14.5597	6.80033	5.65884	5.40179	4.49059
H2-K1	789.349	841.448	746.291	882.743	538.073	247.233	254.117	260.276
Mctp1	25.5475	49.2356	42.4156	28.44	12.709	13.8969	10.7373	16.2864
Nr3c1	25.6909	26.8959	29.7935	30.12	17.1446	11.4838	6.47555	9.30576
Rnf146	61.2771	75.7726	72.7745	86.2339	36.4666	26.0371	24.6398	26.7219
Epb41	27.1312	22.3925	30.9743	27.5086	7.22194	13.3156	9.66446	9.38639
Usp37	11.937	10.1777	11.722	11.2345	7.56897	4.85333	2.67922	2.92723
Taf1	18.2261	16.4624	16.6164	7.59552	5.51571	9.9829	2.78169	3.68402
Csgalnact2	29.322	46.0767	51.7617	42.7436	33.4395	13.8613	12.7326	8.61994
Ogt	41.1366	48.9731	56.3986	57.7396	28.3136	18.4729	14.9191	17.6328
Tmem185b	16.2875	25.8049	17.8856	17.5829	12.9208	6.13694	6.95862	4.67734
Srgn	826.497	1021.89	1266.31	845.435	769.929	363.163	200.818	260.822
Mxi1	38.6053	50.4059	43.0491	37.54	21.1887	18.1481	12.4024	13.3823
Fam117b	12.7365	15.7972	15.6882	12.6384	6.97042	5.35451	5.15792	4.2824
Fbxo7	21.8467	19.1029	23.9785	37.8313	8.69263	12.1057	8.25729	8.58829
Hdac5	27.6617	36.4827	23.3382	30.0692	15.4618	9.49045	13.5246	6.68438
Foxp1	78.6058	39.9635	40.7711	65.0109	31.4663	26.1222	17.6583	12.5729
Sugp2	13.8471	25.2968	17.4176	30.7001	19.1799	7.46836	3.83426	5.16844
Svil	14.0932	15.2811	21.5326	16.4218	11.8859	6.92142	4.27103	3.76453
Stk10	12.9562	11.4656	10.7045	11.8195	3.59449	5.39891	4.53136	3.69017
Chfr	43.413	41.9679	55.7868	52.071	26.1012	23.6698	13.8221	10.9341
Mllt10	54.3562	32.4095	52.3907	53.0068	17.3678	13.9849	13.1695	26.5198
Taf1b	19.9589	30.2469	36.3988	32.0797	18.5079	10.2317	8.10372	9.35687
Psmb9	58.6247	57.2203	46.9634	65.0578	26.4088	25.0176	17.6189	16.9551
Zfp143	16.6762	21.2858	27.248	26.0926	12.4734	8.76663	7.16521	6.56177
Ptger3	16.5433	29.9185	33.4429	33.7937	21.2578	11.1635	3.83713	8.39659
Ms4a6b	23.1253	60.3261	44.6699	39.1551	12.3454	19.7239	13.1522	14.3706
Cd82	58.6159	60.6148	52.1691	52.5645	33.85	16.9089	17.7912	18.973
Irf8	117.691	115.225	58.1793	97.0747	27.7489	35.8735	39.9808	36.9882
Zfp281	13.1216	16.621	17.4294	16.636	10.7826	5.5607	4.3521	4.44443
Slc38a6	65.5764	83.249	82.8001	68.5858	37.5141	25.218	23.0478	28.0428
Parp8	13.297	11.8215	16.3291	11.2425	7.88788	4.00136	5.21812	3.28931
Zfyve26	9.17178	10.08	10.1803	9.94096	5.01383	4.2911	3.95553	1.63016
Ndst1	10.4215	9.52778	10.283	8.40683	7.37301	2.96911	2.66646	2.54336
Kdm7a	12.3029	15.0902	17.101	14.2692	4.88537	5.58552	5.12406	5.77182
Ezh1	18.5494	14.8887	13.6546	16.7066	7.27983	5.73484	4.66674	6.33065
Cox6b2	10.513	13.5382	13.9204	10.9049	9.73295	4.69991	2.92755	1.83796
Pigt	8.40564	11.9881	8.15857	10.0557	7.59845	2.72356	1.93789	3.21126
Ncoa3	35.4351	58.7821	31.5365	42.1299	18.6218	20.7113	9.83333	13.2552
Itm2a	19.108	15.265	18.6967	20.0359	17.5231	3.51368	2.9639	5.97967
Mtmr1	23.9131	34.3839	20.4905	17.2495	13.7285	12.399	4.49461	6.08795
Klhdc1	15.1523	9.36915	27.6042	31.199	9.09921	6.98933	5.56144	8.51434
Fuz	10.7694	10.2349	8.40308	10.5229	4.94676	4.91185	3.02157	2.14847
Lmnb1	9.59928	14.846	19.9557	14.0003	9.04681	7.21081	4.03517	1.97452
Pbx1	14.9946	20.3776	27.0962	23.0224	13.0188	6.87118	6.87111	6.06273
Laptm5	607.521	639.203	587.134	643.324	321.131	235.818	203.299	183.447
Baz1a	47.943	59.1625	62.8917	56.4886	18.135	27.6376	19.5239	16.4397
Man2b1	55.5143	72.6623	63.0537	55.4544	36.9608	20.2442	17.3056	20.4316
G530012D18Rik	81.8793	83.7162	116.128	113.916	11.5921	46.2226	34.0478	40.8476
Akap13	24.9485	30.261	40.1498	31.9868	5.36122	12.6808	16.1397	9.64314
Cox6a2	32.1944	26.1628	15.7117	32.8675	7.30684	6.66405	7.79597	15.5231
Dhcr7	22.9434	15.572	10.8977	18.1644	17.2771	4.94965	2.22213	3.70932
Tmem254c	59.1859	75.2383	66.6423	91.3413	43.2878	31.2046	22.3001	14.8096
Arhgef1	80.6814	70.5183	46.2005	68.1806	43.3757	26.3027	17.1831	16.866
Zfp119b	31.1969	26.3194	29.0675	17.4961	19.5234	6.02428	4.0288	11.1712
Gsr	167.738	279.043	325.445	218.417	98.2168	111.136	81.9071	70.1901
Unc93b1	235.735	187.469	167.063	211.962	96.3847	83.0122	68.9571	53.9481
Cdc40	22.0477	23.6484	28.0293	26.3003	15.6163	8.33355	6.48679	8.17246
Cryzl2	11.7483	11.8042	13.1959	11.6651	4.00158	5.31636	3.16822	4.81095
Zfyve27	18.3763	15.2955	10.7923	9.79264	9.4969	2.86605	4.11057	4.71887
Tmem216	16.9649	23.4288	31.6625	33.2716	8.53585	12.8111	8.67859	7.04461
Sirt3	17.8023	24.9491	26.919	16.8736	11.5675	6.95213	7.43368	6.56836
Tcn2	36.4285	60.3733	47.7669	34.6276	41.7151	9.52132	11.383	9.39194
Pcsk7	9.35171	16.4661	17.1637	9.18348	5.67469	5.79024	6.07202	1.23851
Slc30a5	92.8107	75.0321	84.1169	87.6699	63.9417	29.9059	16.5154	23.5672
Nrros	68.322	74.2796	50.4603	54.3696	32.7513	30.0293	20.829	9.65707
Lrrc8c	11.0476	13.1586	10.6163	13.2537	10.8458	4.22979	2.3089	1.97761
Gp9	42.5073	35.3235	16.5494	26.8413	26.9758	7.35509	4.59804	9.72464
S1pr1	72.6682	42.3847	34.4732	57.5377	32.9837	16.3939	13.8813	16.7148
Tacc1	45.9682	45.0293	43.6668	43.5776	19.1751	18.1539	14.4098	14.1539
Gm49391	71.4968	96.6154	104.23	100.261	42.8404	31.467	26.6057	36.2105
Narf	36.0961	53.8615	37.1075	43.511	24.2114	18.7349	11.0017	10.4284
Kdm4b	16.1306	11.8233	9.69907	17.425	4.59148	7.40792	3.86631	3.98015
Fnbp4	9.24862	12.8146	12.6945	20.964	4.68139	3.83839	4.32124	6.76401
Apobec3	90.4782	76.1165	72.7376	108.757	47.864	36.0888	25.6224	21.778
Zxdc	9.90085	21.1004	18.9492	16.5669	9.63904	4.64032	3.73449	6.8951
E2f8	11.1448	11.425	10.2363	8.87737	8.26853	5.35187	1.84751	0.770376
Zfp451	16.7841	39.212	31.0288	30.8863	20.7996	9.89116	7.64657	6.78891
Otud1	16.493	8.48491	9.06503	13.6898	7.14591	4.29821	3.4732	3.28571
Prex1	20.5383	27.4983	21.4521	15.0502	4.16482	11.5765	7.52991	5.7434
Samd13	11.5862	9.5268	11.7335	11.8619	2.40081	8.23372	2.9726	1.21279
Stk38	127.802	131.032	161.482	112.413	58.4656	51.3252	48.6755	36.6195
Treml1	25.656	26.709	14.0599	17.8939	19.8305	5.61683	3.69781	5.04212
Slc37a4	9.18002	13.2131	10.867	7.94415	6.32823	1.89599	4.12569	3.13888
Ube4a	8.69087	8.27469	10.5153	10.7767	7.27089	2.2978	2.80957	2.46394
Alkbh1	16.6783	17.5791	21.9765	20.9635	9.48845	7.37043	7.97204	3.4433
Fam43a	17.3865	8.15294	8.78157	8.3209	8.68236	3.83908	3.12255	1.1998
Chn2	10.7567	15.5069	12.8066	13.0874	9.05893	5.55214	3.81057	1.71984
Pwwp2a	17.1928	17.5222	25.3522	17.1744	7.06401	8.6871	8.96974	2.59367
Lnpep	8.01154	14.7688	17.4384	11.7433	11.2665	3.18138	3.25463	2.58795
F10	17.7556	21.6024	15.9398	19.133	10.1781	8.42028	5.02522	4.05072
Pnkp	72.8239	94.4374	72.1849	64.6753	47.4609	26.295	19.6246	22.0006
Cutc	28.7111	33.426	36.4443	39.6323	10.5916	15.2263	5.54907	16.4559
Il1b	25.7687	56.7063	56.327	33.9376	20.9017	20.8912	8.27744	12.0963
Raf1	78.8165	121.582	113.045	84.5486	57.4161	25.9472	34.678	29.6213
Pnisr	6.8938	5.52315	19.0814	12.4648	5.12635	5.52175	1.58575	3.33308
Hmgb3	110.036	189.687	178.133	163.322	95.1399	64.6394	40.1952	37.9677
Nol4l	5.68895	11.0277	11.1795	11.1517	8.58932	2.16374	2.7047	2.06898
Grk6	68.0374	54.1595	52.0769	54.7949	22.605	26.7467	19.7212	13.2774
Rhbdf2	11.4826	13.0202	7.86638	7.11149	7.56983	2.78217	2.6034	2.28604
Vps37b	27.661	27.7309	24.8925	20.8186	9.90338	7.40871	9.56619	9.02467
Ppm1d	13.5905	17.5079	15.3531	16.2126	10.4466	4.53068	3.998	4.75119
Siglece	8.86081	11.8797	11.6883	8.57875	7.7109	3.75472	1.95439	2.43872
Cep19	27.6424	35.6846	52.7543	37.9588	14.3781	15.1402	11.6573	12.7491
A630001G21Rik	24.379	15.4903	19.6855	22.9853	5.00284	4.63295	9.08328	8.9728
Pank1	5.64399	9.2115	13.8708	12.0603	6.69023	3.1924	2.84626	2.43531
Fut11	12.2924	14.2575	14.0266	15.8171	11.2918	4.82012	2.42662	3.19415
Snrnp48	17.7463	19.2202	23.0759	25.2985	14.344	8.48897	4.28811	5.22698
Zmpste24	70.491	104.205	98.8782	101.851	82.9506	30.2446	14.2451	18.1996
D16Ertd472e	18.7735	21.0086	23.578	19.7097	14.1227	3.24144	6.14391	7.54433
Tgfb1	10.5477	6.51378	9.4262	11.6412	3.989	3.03117	5.00357	1.48951
Ralgapa1	26.6433	13.9294	28.2957	18.7241	8.99983	6.41	7.64081	8.00909
Map3k5	7.03359	12.6418	21.4043	9.32872	4.91359	4.32972	4.40149	3.68153
Zfp597	13.1288	12.2935	18.0777	13.4146	7.7508	4.08627	2.31711	6.45291
Rac2	1259.13	1120.48	659.099	736.284	337.346	387.738	310.378	297.739
Ssbp2	47.2952	62.9249	79.7076	58.7653	39.6405	24.2248	13.6147	14.7566
Emb	72.1304	150.043	176.036	124.104	82.3802	49.7908	27.7126	31.765
Il15	56.8127	79.7184	77.8953	56.0549	26.9527	16.0513	20.5363	30.9936
Prr5	14.3545	10.2895	5.93385	12.7761	4.45264	5.53669	2.07277	3.1843
Braf	8.96463	13.9197	16.4389	10.8394	4.32901	4.62589	4.41266	3.92237
Cmtm7	422.984	503.174	561.232	467.71	207.372	181.554	159.711	145.907
Gp5	57.2685	55.4726	30.0565	48.118	36.8765	16.5167	6.97192	12.2378
Csf2rb	27.1493	39.153	31.9021	33.0228	11.7	13.213	10.825	9.95808
Mgat1	108.727	79.055	67.3564	103.401	64.9598	30.2847	20.3369	20.2627
Gstt2	15.5895	12.4976	9.07538	11.3521	7.69936	3.46565	3.37451	3.82389
Zscan22	11.1942	10.6418	9.21599	13.5745	5.72229	4.02866	2.97719	3.39526
Mbp	20.6208	24.0572	27.208	20.1742	8.39129	9.57049	8.06728	6.08811
Etv6	20.1221	27.5457	28.1251	27.5687	15.2639	9.49549	6.75351	6.42795
Tm6sf1	64.7214	128.861	142.094	106.651	28.671	50.4556	36.8975	32.1498
3110009E18Rik	13.4885	14.1493	23.2539	20.0532	5.70762	7.06457	5.19421	5.67494
Egr1	24.5532	27.1777	18.8416	28.7221	14.1868	11.0279	3.97499	6.83567
Retreg2	41.6105	60.071	39.3947	39.985	27.7149	11.0708	12.7935	14.5764
Slpi	320.836	492.039	347.301	282.06	266.628	150.187	67.1756	54.5769
Sirt1	13.1535	13.3837	18.2265	12.8425	7.20358	4.6288	4.73018	4.07453
[truncated: 830 more rows]
