# Supplementary material for: Megakaryocytes transfer mitochondria to bone marrow mesenchymal stromal cells to lower platelet activation
Source: J Clin Invest. 2025 Feb 27;135(8):e189801. doi: 10.1172/JCI189801 (PMC11996913; doi:10.1172/JCI189801)
Supplement: Supporting data values [file jci-135-189801-s031.xlsx]

## Sheet: Fig 1A
MK Only	MK+MSC
3010	1610
2118	1523
2637	1564
2163	1692
2035	2051

## Sheet: Fig 1B
MK Only	MK + MSC
5751	4429
6052	4606
5912	4419
5686	4432

## Sheet: Fig 1C
MK Only	MK + MSC
51098.5	20729.9
29790	18857.4
40460.7	46708.4
36498.6	19260.3
46528.1	21931

## Sheet: Fig 1D
MK Only	MK + MSC
46.1	52.4
46.9	79.8
43.3	54.4
47.9	48
42.6	64.4

## Sheet: Fig 1E
MSC Only	MK + MSC
80.5	410
79.4	400
123	482
199	400

## Sheet: Fig 1G
WT host WT trans	WT host PhAM trans
0	25.1834
0	23.2143
0.247219	26.6344
	34.9515

## Sheet: Fig 1H
WT host WT trans	WT host PhAM trans
0	3281.05
0	2749.05
56.8447	3428.43
	2316

## Sheet: Fig 1I
WT host WT trans	PhAM host WT trans
0.854701	2.67516
0.527704	3.61011
0	5.50098
	6.26186

## Sheet: Fig 1J
WT host WT trans	PhAM host WT trans
106.114	649.542
46.6714	794.708
0	792.313
	1069.63

## Sheet: Fig 2A
Time (minutes)	MSC only			MSC + MK
1.59676	216.3	155.117	147.919	344.411	326.907	297.344
8.19827	192.129	142.59	133.892	331.775	317.712	288.281
14.8008	177.308	133.849	129.225	324.169	307.238	280.122
21.4845	200.654	173.776	172.191	398.187	374.018	339.109
28.0888	189.34	173.909	174.479	400.493	378.456	348.039
34.6953	183.394	172.54	170.811	400.587	377.609	343.636
41.3848	132.924	119.191	116.618	209.203	196.102	168.734
47.9986	115.272	104.809	100.912	148.105	142.124	121.236
54.6104	101.107	92.617	88.3823	125.898	120.789	101.543
61.2182	92.189	83.6336	78.9667	116.54	111.608	94.0617
67.8327	86.8402	79.2543	73.6818	109.828	106.901	90.8744

[truncated: 71 more sheets: Fig 2B, Fig 2C, Fig 2D, Fig 2E, Fig 2F, Fig 3A, Fig 3B, Fig 3C, Fig 3D, Fig 3E, Fig 3F, Fig 3G, Fig 3H, Fig 3I, Fig 5A, Fig 5C, Fig 6A, Fig 6B, Fig 6C, Fig 6D …]
